# Supplementary material for: Perceptions and Management of Pregnancy‐Related Skin Changes: A Cross‐Sectional Study on Knowledge, Practices, and Use of Skincare Product
Source: J Cosmet Dermatol. 2025 Mar 27;24(4):e70132. doi: 10.1111/jocd.70132 (PMC11948173; doi:10.1111/jocd.70132)
Supplement: Supplementary file 1 — Data S1. [file JOCD-24-e70132-s001.xlsx]

## Sheet: Form Responses 1
Age	Parity	Family Members	Place of residency	Smoking	Drug History	If yes, mention it.	Educational level	Educational sector	Occupation	Income (JOD/month)	Pregnancy duration	Last delivery date	Breast feeding	Medical problem	If yes, mention it.	Supplement Intake	Do you have any dermatological complain?	If yes, mention it.	Source of skin care products	Method of diagnosis	Date of diagnosis	What dermatological problem or complain did you had before getting pregnant?	Which of the following skin disorders appears during or after your pregnancy?	How do you evaluate your knowledge of using skin-care products to treat different skin problem or complain?	Do you often use skin care products	If your answer is usually or always, what is the source of your information?	What does your skin care routine include	Do you believe that the use of these treatments could help you in reducing the symptoms	How do you feel regarding the results obtained using these treatments	Would you recommend others to consider skin care procedures after delivery and lactation	Did you had any side effect after using these products	How did you manage side effect
More than 40	1-2	4	Amman	Non	Non-chronic medications		Post graduate	Pharmacist	Working full time more than 7 hours/day	More than 1000	Full term	26/3/2018	Yes	No		Calcium, Vitamin D, Multivitamins, Skin, hair and nails supplements	Yes	Pigmintation	Pharmacy	Cosmetic expert, Pharmacist	2018	Dark circle around eyes, Body hair over growth, Cellulite	Hyperpigmentation, Dark circle around eyes, Cellulite	Good	Usually	Cosmetic expert, Pharmacist	Basic care (cleanser and moisturizer), Sunblock when necessary, Night cream / serum, Eye cream, Depigmentation creams / serum, Laser hair removal, Botulinum Toxin, Filler	Usually	Satisfied	Highly recommended	Non	Consult dermatologist
More than 40	>4	5-7	AMMAN	vape	Non-chronic medications		Graduate	NONE	Not working	Less than 500	Full term	1996	No	No		Multivitamins	No		Pharmacy	Dermatologist, Pharmacist	none	none	none	Good	Usually	Dermatologist, Pharmacist	Basic care (cleanser and moisturizer), Sunblock when necessary	Usually	Neutral	Neutral	None	Consult dermatologist
More than 40	1-2	2	amman	None	Non-chronic medications		Graduate	lawyer	Not working	No income	Full term	2010	No	No		Vitamin D, Multivitamins	No		Pharmacy	Social media	no	none	none	Medium	Usually	Self-experience, Social media	Basic care (cleanser and moisturizer), Sunblock when necessary, Night cream / serum, Scrub, Botulinum Toxin, Filler	Usually	Satisfied	Neutral	None	Consult dermatologist
26-30	1-2	4	amman	Shisha	Non-chronic medications		Graduate	house wife	Not working	No income	Full term	2018	No	No		Collagen, Skin, hair and nails supplements	No		Cosmetic store	Social media	--	none	none	Medium	Often	Social media	Basic care (cleanser and moisturizer), Night cream / serum	Often	Neutral	Neutral	None	I did nothing
31-35	1-2	2	amman	None	Non-chronic medications		Graduate	housewife	Not working	No income	Full term	2018	No	No		Calcium, Vitamin D, Types of herbal drink	No		Clinics	Self-experience, Social media, Pharmacist	-	none	none	Medium	Usually	Self-experience, Social media, Friends and relatives, Dermatologist	Basic care (cleanser and moisturizer), Sunblock when necessary, Scrub, Depigmentation creams / serum, Antiaging cream	Usually	Satisfied	Recommended	None	I did nothing
More than 40	3-4	5-7	amman	Shisha	Non-chronic medications		Graduate	house wife	Not working	No income	Full term	2002	No	No		Multivitamins, Collagen, Skin, hair and nails supplements	No		Pharmacy	none	-	Cellulite	Cellulite	Good	Always	Dermatologist	Basic care (cleanser and moisturizer), Sunblock when necessary, Night cream / serum, Eye cream, Antiaging cream, Botulinum Toxin	Usually	Satisfied	Recommended	None	Consult dermatologist
26-30	1-2	2	amman	Shisha	Non-chronic medications		High school	none	Not working	No income	Full term	5 months ago	No	No		Ferrous, Vitamin D, Folic acid	No		Pharmacy	Social media, Friends and relatives, Dermatologist	-	none	none	Medium	Rarely	Self-experience, Social media, Friends and relatives	Basic care (cleanser and moisturizer), Sunblock when necessary, Depigmentation creams / serum, Anti wrinkles cream	Always	Dis-satisfied	Recommended	Redness, Pain	I did nothing
31-35	>4	5-7	Amman	Shisha	Non-chronic medications		Graduate	House wife	Not working	No income	Full term	2016	No	No		Multivitamins, Collagen, Skin, hair and nails supplements	Yes	Melasma and acne	Clinics	Dermatologist	6 years ago	Acne, Hyperpigmentation	Acne, Hyperpigmentation, Melasma	Low	Usually	Dermatologist	Basic care (cleanser and moisturizer), Sunblock when necessary, Depigmentation creams / serum	Often	Dis-satisfied	Weekly recommended	None	I did nothing
More than 40	3-4	4	amman	None	Non-chronic medications		Graduate	none	Not working	No income	Full term	2009	No	No		Calcium, Folic acid, Skin, hair and nails supplements	Yes	aczema	Pharmacy	Dermatologist	2012	Cellulite	Eczema	Medium	Always	Friends and relatives, Dermatologist	Basic care (cleanser and moisturizer), Sunblock when necessary, Eye cream, Depigmentation creams / serum, Antiaging cream, Anti wrinkles cream, Topical collagen, Exfoliating agent, Laser hair removal, Botulinum Toxin	Always	Satisfied	Recommended	None	Consult dermatologist
20-25	>4	5-7	Dead Sea	None	Non-chronic medications		Graduate	None	Not working	No income	Full term	2022	No	No		none	No		none	none	none	none	Cellulite	Low	Rarely	--	none	Rarely	Neutral	Neutral	None	I did nothing
More than 40	3-4	5-7	amman	Cigarette	Chronic medications	antihypertinsive drug	High school	housewife	Not working	No income	Full term	2001	No	Yes	htn	Types of herbal drink	Yes	aczema	Pharmacy	Dermatologist	2002	Eczema	Eczema	Very low	Seldom	Dermatologist	Basic care (cleanser and moisturizer)	Often	Neutral	Neutral	None	Consult dermatologist
26-30	3-4	5-7	Amman	None	Non-chronic medications		Graduate	house wife	Not working	No income	Full term	2023	No	No		Multivitamins	No		Pharmacy	Self-experience	--	none	none	Medium	Often	Pharmacist	Basic care (cleanser and moisturizer), Sunblock when necessary	Often	Neutral	Neutral	None	Consult dermatologist
More than 40	3-4	5-7	Amman	Cigarette	Chronic medications	Hypertension drug	Graduate	house wife	Not working	No income	Full term	2001	No	Yes		Multivitamins	Yes	Eczema	Pharmacy	Dermatologist	2015	Eczema	none	Good	Often	Dermatologist	Basic care (cleanser and moisturizer), Night cream / serum	Often	Satisfied	Recommended	None	Consult dermatologist
More than 40	1-2	4	Zarqa	None	Chronic medications	Thyroxine	Graduate	house wife	Not working	No income	Full term	2005	No	Yes	Hyperthyroidism	Vitamin D, Multivitamins, Collagen	No		nothing	nothing	none	none	none	Low	Rarely	none	none	Rarely	Neutral	Neutral	None	Consult dermatologist
31-35	1-2	3	Amman	None	Non-chronic medications		Graduate	none	Not working	No income	Full term	2024	No	No		none	No		Clinics	Dermatologist	--	none	none	Medium	Rarely	Dermatologist	Sunblock when necessary	Seldom	Neutral	Neutral	None	I did nothing
26-30	1-2	4	Zarqa	None	Non-chronic medications		Graduate	house wife	Not working	No income	Full term	2022	No	No		Vitamin D, Multivitamins	Yes		Clinics	Dermatologist	2020	Eczema	Eczema	Medium	Usually	Dermatologist	Basic care (cleanser and moisturizer), Sunblock when necessary, Night cream / serum, Botulinum Toxin, Filler	Usually	Satisfied	Recommended	None	Consult dermatologist
26-30	1-2	4	Zarqa	Cigarette	Non-chronic medications		Graduate	house wife	Not working	No income	Full term	2019	No	No		Vitamin D, Skin, hair and nails supplements	No		Pharmacy	Dermatologist	--	none	Cellulite	Medium	Often	Dermatologist	Basic care (cleanser and moisturizer), Sunblock when necessary, Night cream / serum, Eye cream	Always	Satisfied	Recommended	None	Consult dermatologist
More than 40	1-2	4	Amman	None	Non-chronic medications		Graduate	none	Not working	No income	Full term	2022	No	No		Multivitamins, Collagen, Skin, hair and nails supplements	No		Pharmacy	Dermatologist	--	Cellulite	Cellulite	Medium	Often	Dermatologist	Sunblock when necessary, Botulinum Toxin, Filler, Injections	Often	Neutral	Neutral	None	Consult dermatologist
36-40	3-4	5-7	Amman	None	Non-chronic medications		Graduate	House wife	Not working	No income	Full term	2017	No	No		Vitamin D, Folic acid	No		Clinics	Dermatologist	--	none	none	Low	Seldom	Dermatologist	Basic care (cleanser and moisturizer)	Seldom	Neutral	Neutral	None	I did nothing
More than 40	3-4	5-7	amman	Cigarette	Chronic medications	bluepress thyroxin	Graduate	english teacher	Not working	No income	Full term	1999	No	Yes	hypothyrodism	Multivitamins, Collagen	Yes	melasma	Pharmacy	Dermatologist	2005	none	Hyperpigmentation	Good	Always	Dermatologist, Pharmacist	Basic care (cleanser and moisturizer), Night cream / serum, Depigmentation creams / serum, Antiaging cream	Always	Satisfied	Recommended	None	no side effect
More than 40	3-4	5-7	tlaa al ali	Shisha	Non-chronic medications		Graduate	housewife	Not working	No income	Full term	1990	Yes	Yes		Ferrous, Vitamin D, Skin, hair and nails supplements	Yes		Pharmacy	Pharmacist	--	none	none	Medium	Often	Pharmacist	Basic care (cleanser and moisturizer), Sunblock when necessary	Often	Neutral	Neutral	None	I did nothing
26-30	3-4	4	Jordan -Zarqa	None	Non-chronic medications		Graduate	Teacher	Working full time more than 7 hours/day	Less than 500	Full term	1 years	Yes	No		Ferrous, Vitamin D	No		Pharmacy	Dermatologist, Pharmacist	nothing	Hair loss	Hair loss, Cellulite, Stretch marks	Very low	Always	Dermatologist, Pharmacist	Basic care (cleanser and moisturizer), Sunblock when necessary, Scrub, Laser hair removal	Usually	Neutral	Highly recommended	None	I did nothing
26-30	3-4	4	Jordan -Zarqa	None	Non-chronic medications		Graduate	Teacher	Working full time more than 7 hours/day	Less than 500	Full term	1 years	Yes	No		Ferrous, Vitamin D	No		Pharmacy	Dermatologist, Pharmacist	nothing	Hair loss	Hair loss, Cellulite, Stretch marks	Very low	Always	Dermatologist, Pharmacist	Basic care (cleanser and moisturizer), Sunblock when necessary, Scrub, Laser hair removal	Usually	Neutral	Highly recommended	None	I did nothing
More than 40	3-4	5-7	Jordan zarqa	Shisha	Non-chronic medications		Graduate	Business	Working full time more than 7 hours/day	Less than 500	Full term	2years	No	No		Ferrous, Vitamin D, Multivitamins	No		Pharmacy	Friends and relatives, Pharmacist	Nothing	Hair loss	Hyperpigmentation, Cellulite	Medium	Always	Social media, Friends and relatives, Pharmacist	Basic care (cleanser and moisturizer), Sunblock when necessary, Scrub, Laser hair removal, Botulinum Toxin, Filler	Often	Satisfied	Highly recommended	None	I did nothing
20-25	1-2	2	amman	Cigarette	Non-chronic medications		Graduate	housewife	Not working	No income	Full term	8 months ago	No	No		Ferrous, Calcium, Multivitamins	No		Relatives or fiends	Self-experience	0	Cellulite	Cellulite	Low	Often	Self-experience, Social media, Friends and relatives, Dermatologist, Cosmetic expert	Sunblock when necessary, Night cream / serum, Topical collagen	Often	Neutral	Neutral	None	Consult pharmacist
36-40	1-2	2	amman	Cigarette	Non-chronic medications		Graduate	housewife	Not working	No income	Full term	8 months ago	Yes	No		Ferrous, Skin, hair and nails supplements, Types of herbal drink	No		Pharmacy	Dermatologist	none	Cellulite	Dark circle around eyes	Good	Always	Dermatologist	Basic care (cleanser and moisturizer), Anti wrinkles cream, Laser hair removal	Always	Satisfied	Highly recommended	None	Consult dermatologist
36-40	1-2	4	amman	Cigarette	Non-chronic medications		Graduate	housewife	Not working	No income	Full term	2018	No	No		Ferrous, Multivitamins, Skin, hair and nails supplements	No		Pharmacy	Dermatologist	none	none	none	Medium	Always	Social media, Dermatologist, Cosmetic expert	Basic care (cleanser and moisturizer), Sunblock when necessary, Night cream / serum, Eye cream, Depigmentation creams / serum, Botulinum Toxin, Filler	Always	Neutral	Recommended	None	Consult dermatologist
31-35	1-2	4	amman	None	Non-chronic medications		Graduate	housewife	Not working	No income	Full term	4 months ago	Yes	No		Vitamin D, Multivitamins, Folic acid, Collagen, Skin, hair and nails supplements	No		Pharmacy	Self-experience, Social media, Friends and relatives, Dermatologist	no	none	Cellulite	Medium	Usually	Social media, Dermatologist, Cosmetic expert, Pharmacist	Basic care (cleanser and moisturizer), Sunblock when necessary, Eye cream, Filler, Injections	Always	Satisfied	Recommended	none	Consult dermatologist
36-40	>4	5-7	amman	None	Non-chronic medications		High school	housewife	Not working	No income	Full term	3 years ago	No	No		Ferrous, Vitamin D, Multivitamins	No		Pharmacy	Dermatologist	2020	Eczema, Cellulite	Cellulite	Good	Always	Dermatologist	Basic care (cleanser and moisturizer), Sunblock when necessary	Usually	Satisfied	Recommended	None	Consult dermatologist
More than 40	>4	More than 7	amman	None	Non-chronic medications		High school	housewife	Not working	No income	Full term	8 years ago	No	No		Ferrous, Calcium, Vitamin D, Skin, hair and nails supplements	No		Cosmetic store	Self-experience, Social media, Friends and relatives	none	Eczema	none	Medium	Usually	Social media, Dermatologist	Basic care (cleanser and moisturizer), Sunblock when necessary, Night cream / serum, Eye cream	Always	Neutral	Recommended	Pigmentation	Consult dermatologist
31-35	1-2	4	amman	None	Non-chronic medications		Graduate	housewife	Not working	No income	Full term	2018	No	No		Ferrous, Calcium, Multivitamins	No		Pharmacy	Cosmetic expert, Pharmacist	no complain	Dark circle around eyes, Cellulite	Dark circle around eyes, Hair loss, Cellulite	Medium	Always	Self-experience, Social media, Friends and relatives	Basic care (cleanser and moisturizer), Sunblock when necessary, Night cream / serum, Botulinum Toxin, Filler, Injections	Always	Very satisfied	Recommended	None	Consult dermatologist
More than 40	>4	More than 7	amman	Cigarette	Chronic medications	antidepressent therapies	High school	housewife	Not working	No income	Full term	2010	No	Yes	pcychosis	Types of herbal drink	No		Pharmacy	Dermatologist	,	none	none	Low	Seldom	Dermatologist, Pharmacist	Basic care (cleanser and moisturizer)	Often	Neutral	Weekly recommended	None	Consult dermatologist
26-30	>4	More than 7	amman	None	Non-chronic medications		High school	housewife	Not working	No income	Preterm	2023	No	Yes	allergic rhinitis	Skin, hair and nails supplements	No		Pharmacy	Dermatologist	none	Cellulite	Hair loss, Cellulite	Very good	Always	Social media, Friends and relatives, Dermatologist	Basic care (cleanser and moisturizer), Sunblock when necessary, Night cream / serum, Depigmentation creams / serum, Antiaging cream, Anti wrinkles cream	Always	Satisfied	Highly recommended	None	I did nothing
36-40	3-4	5-7	amman	Shisha	Chronic medications	peptic ulcer treatment	Graduate	housewife	Not working	No income	Full term	2019	No	Yes	peptic ulcer	Folic acid, Types of herbal drink	No		Online shopping	Social media, Cosmetic expert	2019	Dark circle around eyes, Hair loss, Body hair over growth	Eczema, Hair loss, Body hair over growth, Cellulite	Medium	Always	Social media, Friends and relatives, Cosmetic expert	Basic care (cleanser and moisturizer), Sunblock when necessary, Anti wrinkles cream, Topical collagen, Laser hair removal, Filler	Always	Very satisfied	Recommended	Redness	Consult pharmacist
26-30	3-4	5-7	amman	Shisha	Non-chronic medications		Graduate	housewife	Not working	No income	Preterm	2019	No	No		Calcium, Vitamin D, Types of herbal drink	Yes	hyperpigmentation on the back	Pharmacy	Self-experience, Dermatologist	2019	Dark circle around eyes	Hyperpigmentation	Medium	Always	Dermatologist	Basic care (cleanser and moisturizer), Sunblock when necessary, Laser hair removal, Anticellulite cream, Botulinum Toxin, Filler, Injections	Usually	Neutral	Recommended	Itchy	Consult dermatologist
36-40	>4	5-7	amman	Cigarette	Non-chronic medications		High school	housewife	Not working	No income	Full term	2010	No	No		Ferrous, Multivitamins, Folic acid	No		Cosmetic store	Dermatologist, Cosmetic expert	none	Hair loss	Dark circle around eyes, Cellulite	Low	Always	Self-experience, Social media, Friends and relatives, Dermatologist	Basic care (cleanser and moisturizer), Night cream / serum, Scrub, Depigmentation creams / serum, Antiaging cream, Anti wrinkles cream, Topical collagen	Always	Satisfied	Highly recommended	Pigmentation	Consult cosmetologist
36-40	>4	5-7	amman	None	Non-chronic medications		Graduate	house wife	Not working	No income	Full term	2019	No	No		Multivitamins, Skin, hair and nails supplements	No		Pharmacy	Dermatologist	none	none	none	Low	Seldom	Dermatologist	Basic care (cleanser and moisturizer), Night cream / serum	Seldom	Neutral	Neutral	None	I did nothing
36-40	>4	More than 7	Amman	None	Chronic medications	Breast Cancer	Graduate	none	Not working	No income	Full term	2022	No	Yes	Breast Cancer	none	No		Pharmacy	none	none	Cellulite	Cellulite	Low	Rarely	Dermatologist	none	Seldom	Neutral	Neutral	None	I did nothing
36-40	3-4	5-7	Amman	None	Non-chronic medications		Graduate	none	Not working	No income	Full term	2020	No	No		Vitamin D, Multivitamins	No		Pharmacy	none	none	none	none	Low	Often	none	Basic care (cleanser and moisturizer), Night cream / serum, Anti wrinkles cream	Often	Satisfied	Recommended	None	Consult dermatologist
36-40	>4	5-7	Jordan Zarqa	None	Chronic medications	Euthyrox	High school	high school	Not working	No income	Preterm	2008	No	Yes	Hypothyroidism	Calcium, Types of herbal drink	No		Pharmacy	Dermatologist	30/4/2024	Hyperpigmentation, Dark circle around eyes, Cellulite	Cellulite	Medium	Rarely	nothing	Basic care (cleanser and moisturizer), Sunblock when necessary	Often	Dis-satisfied	Recommended	None	Consult pharmacist
More than 40	3-4	5-7	Jordan Amman	None	Chronic medications	mydocalm	High school	high school	Not working	No income	Full term	30/12/2008	No	Yes	Pressure - diabetes - gout - nerves	Ferrous, Calcium, Vitamin D, Folic acid, Collagen	Yes	Skin melasma	Relatives or fiends	Dermatologist	16/4/1997	nothing	Hair loss	Very low	Rarely	nothing	nothing	Rarely	Un-satisfied	Recommended	None	I did nothing
20-25	1-2	4	Jordan, Karak	None	Chronic medications	Hypothyroidism	Graduate	Private sector	Not working	No income	Full term	7-9-2023	No	Yes	Hypothyroidism	nothing	No		nothing	Dermatologist, Cosmetic expert	3-5-2008	Acne, Hair loss	Hair loss	Very good	Seldom	Dermatologist, Cosmetic expert	Sunblock when necessary	Always	Satisfied	Recommended	None	I did nothing
31-35	1-2	4	Jordan, Zarqa	None	Chronic medications	Medicine for the stomach	High school	high school	Not working	No income	Full term	26/6/2018	No	No		Types of herbal drink	No		Cosmetic store	Dermatologist, Cosmetic expert	9/8/2023	Hair loss	Hair loss	Very good	Usually	Self-experience	Basic care (cleanser and moisturizer), Sunblock when necessary, Night cream / serum	Usually	Satisfied	Recommended	None	I did nothing
20-25	1-2	4	Jordan, Zarqa	None	Non-chronic medications		Graduate	Private sector	Not working	No income	Full term	30/11/2023	Yes	No		Ferrous, Vitamin D, Folic acid, Skin, hair and nails supplements	Yes	acne	Pharmacy	Dermatologist	1/9/2019	Acne	Hair loss	Very good	Always	Dermatologist, Cosmetic expert	Sunblock when necessary	Always	Very satisfied	Highly recommended	None	I did nothing
More than 40	3-4	5-7	Jordan, Zarqa	None	Chronic medications	Euthyrox	High school	high school	Not working	No income	Full term	2010	No	Yes	Hypothyroidism	Ferrous, Vitamin D, Types of herbal drink	Yes	eczema	Pharmacy	Dermatologist, Cosmetic expert	19/5/2024	Eczema, Cellulite	Acne, Eczema	Very good	Usually	Dermatologist, Cosmetic expert	Basic care (cleanser and moisturizer), Sunblock when necessary	Always	Satisfied	Recommended	Redness	Consult cosmetologist
More than 40	>4	5-7	Jordan, Zarqa	None	Non-chronic medications		High school	high school	Not working	No income	Full term	2014	No	No		Ferrous, Calcium, Vitamin D, Collagen	No		Pharmacy	Dermatologist, Cosmetic expert	6/9/2023	Hair loss, Cellulite	Hyperpigmentation	Low	Usually	Self-experience	Basic care (cleanser and moisturizer), Sunblock when necessary, Topical collagen	Usually	Satisfied	Highly recommended	None	I did nothing
31-35	3-4	5-7	Jordan Amman	None	Non-chronic medications		High school	high school	Not working	No income	Preterm	20/8/2019	No	No		nothing	No		Pharmacy	Pharmacist	23/5/2024	Acne	Hair loss	Medium	Rarely	Pharmacist	Basic care (cleanser and moisturizer), Sunblock when necessary	Usually	Satisfied	Highly recommended	None	I did nothing
More than 40	>4	More than 7	Jordan, Zarqa	Shisha	Chronic medications	euthyrox	High school	high school	Not working	No income	Full term	2014	No	Yes	Hypothyroidism	Multivitamins	No		Clinics	Dermatologist	19/3/2024	nothing	Cellulite	Low	Usually	Dermatologist	Topical collagen	Usually	Satisfied	Highly recommended	Redness	Consult dermatologist
20-25	1-2	3	jordan amman	Cigarette	Non-chronic medications		Graduate	airport management	Not working	No income	Full term	2023	No	No		Ferrous, Calcium, Vitamin D, Multivitamins, Types of herbal drink	Yes	eczema	Pharmacy	Dermatologist, Cosmetic expert, Pharmacist	5/5/2018	Eczema	Eczema	Medium	Usually	Pharmacist	Basic care (cleanser and moisturizer), Sunblock when necessary, Night cream / serum, Scrub, Exfoliating agent	Usually	Satisfied	Highly recommended	None	I did nothing
More than 40	3-4	5-7	Jordan Amman	Cigarette	Non-chronic medications		High school	high school	Not working	No income	Full term	2011	No	No		Vitamin D, Multivitamins, Skin, hair and nails supplements, Types of herbal drink	No		Cosmetic store	Self-experience, Dermatologist	7/3/2024	Dark circle around eyes, Hair loss, Cellulite	Cellulite	Medium	Always	Friends and relatives	Sunblock when necessary, Night cream / serum, Antiaging cream, Topical collagen	Often	Neutral	Recommended	None	I did nothing
31-35	>4	4	Jordan, Zarqa	None	Non-chronic medications		Graduate	Medical allied science	Not working	No income	Full term	2019	No	No		Calcium, Folic acid	Yes	hyperpigmentation	Pharmacy	Social media	2/1/2022	Hyperpigmentation	Hair loss	Medium	Usually	Social media	Basic care (cleanser and moisturizer), Sunblock when necessary	Usually	Satisfied	Highly recommended	None	Self-experience
31-35	3-4	5-7	Jordan amman	None	Non-chronic medications		Graduate	engineering	Not working	No income	Full term	2019	Yes	No		Ferrous, Calcium, Vitamin D	No		Pharmacy	Dermatologist, Cosmetic expert	2015	Hair loss	Hyperpigmentation	Very good	Usually	Self-experience	Basic care (cleanser and moisturizer), Sunblock when necessary, Anti wrinkles cream	Often	Satisfied	Neutral	None	Self-experience
More than 40	>4	5-7	Jordan Amman	None	Chronic medications	euthyrox	Graduate	it	Working full time more than 7 hours/day	Less than 500	Full term	2007	No	Yes	Hypothyroidism	Ferrous	No		Clinics	Dermatologist, Cosmetic expert	5/3/2024	nothing	Hyperpigmentation, Hair loss, Cellulite	Very low	Often	Dermatologist, Cosmetic expert	Basic care (cleanser and moisturizer), Sunblock when necessary, Laser hair removal, Botulinum Toxin, Filler	Always	Very satisfied	Highly recommended	None,	I did nothing
31-35	3-4	4	Jordan Zarqa	Shisha	Non-chronic medications		Graduate	Educational sciences	Part time less than 6 hours/day	500-1000	Preterm	2017	No	No		Ferrous, Vitamin D	Yes	Acne	Clinics	Dermatologist	28/3/2024	Acne, Dark circle around eyes, Hair loss	Acne, Wrinkle, Hyperpigmentation, Dark circle around eyes, Hair loss	Good	Always	Dermatologist, Cosmetic expert	Basic care (cleanser and moisturizer), Sunblock when necessary, Eye cream	Usually	Satisfied	Highly recommended	Itchy	Consult dermatologist
More than 40	3-4	4	Jordan amman	None	Non-chronic medications		High school	high school	Working full time more than 7 hours/day	500-1000	Full term	before 16 years	No	No		Skin, hair and nails supplements	Yes	hyper pigmentation	Clinics	Cosmetic expert	15/5/2020	Hyperpigmentation, Hair loss	Hyperpigmentation, Dark circle around eyes, Hair loss	Medium	Seldom	Dermatologist, Cosmetic expert	Sunblock when necessary	Usually	Satisfied	Recommended	None	Consult pharmacist
36-40	1-2	4	Jordan zarqa	Shisha	Non-chronic medications		Graduate	education	Not working	No income	Full term	2010	No	Yes	Chronic ulcerative colitis	Types of herbal drink	No		Pharmacy	Dermatologist, Cosmetic expert	25/5/2015	nothing	nothing	Medium	Rarely	Pharmacist	Sunblock when necessary	Seldom	Neutral	Recommended	None	I did nothing
20-25	1-2	3	Jordan zarqa	Shisha	Non-chronic medications		Graduate	Medical allied science	Not working	Less than 500	Preterm	29/8/2021	No	No		Folic acid	Yes	acne - eczema	Pharmacy	Cosmetic expert	26/4/2024	Acne, Dark circle around eyes, Eczema, Hair loss	Acne, Dark circle around eyes, Eczema, Body hair over growth, Cellulite	Very low	Always	Dermatologist, Cosmetic expert	Basic care (cleanser and moisturizer), Sunblock when necessary	Rarely	Un-satisfied	Not recommended	Redness	Self-experience
20-25	3-4	5-7	Jordan Zarqa	Shisha	Non-chronic medications		Graduate	Teacher	Working full time more than 7 hours/day	Less than 500	Preterm	5/6/2022	Yes	No		Calcium, Vitamin D, Types of herbal drink	Yes	dryness - eczema	Clinics	Self-experience, Social media, Cosmetic expert, Pharmacist	2/8/2020	Dark circle around eyes, Eczema, Hair loss	Hyperpigmentation, Dark circle around eyes, Hair loss	Medium	Always	Social media	Basic care (cleanser and moisturizer), Sunblock when necessary, Topical collagen, Laser hair removal	Often	Neutral	Highly recommended	Itchy	Consult cosmetologist
More than 40	3-4	3	Jordan Amman	None	Chronic medications	Cholesterol medication	Graduate	it	Working full time more than 7 hours/day	500-1000	Full term	2002	No	No		Calcium, Vitamin D, Folic acid	No		Pharmacy	Dermatologist, Cosmetic expert	22/4/2022	nothing	nothing	Good	Always	Dermatologist, Cosmetic expert	Sunblock when necessary, Night cream / serum, Anti wrinkles cream, Topical collagen, Botulinum Toxin, Filler	Always	Very satisfied	Highly recommended	None	Consult dermatologist
More than 40	3-4	More than 7	Jordan amman	None	Chronic medications	Blood pressure, diabetes, and heart medication	Graduate	engineering	Not working	500-1000	Preterm	2017	No	Yes	Heart disease	Ferrous, Vitamin D	Yes		Pharmacy	Dermatologist, Cosmetic expert	5/8/2019	Wrinkle, Hyperpigmentation, Dark circle around eyes, Hair loss, Cellulite	Wrinkle, Hyperpigmentation, Dark circle around eyes, Hair loss, Cellulite	Very low	Seldom	Pharmacist	nothing	Always	Very satisfied	Recommended	None	I did nothing
More than 40	>4	5-7	Jordan amman	Cigarette	Non-chronic medications		High school	high school	Not working	500-1000	Full term	2010	No	No		Ferrous, Skin, hair and nails supplements	Yes	hyper pigmentation	Pharmacy	Dermatologist, Cosmetic expert	5/5/2019	Hair loss	Hair loss	Good	Often	Dermatologist, Cosmetic expert	Basic care (cleanser and moisturizer), Sunblock when necessary, Laser hair removal, Botulinum Toxin, Filler	Rarely	Neutral	Highly recommended	None	I did nothing
More than 40	>4	More than 7	jordan amman	None	Non-chronic medications		High school	high school	Not working	Less than 500	Full term	2011	No	Yes	DISC - Neuropathy	Types of herbal drink	Yes	Melasma	Pharmacy	Dermatologist, Cosmetic expert	7/8/2017	nothing	Hyperpigmentation, Dark circle around eyes, Hair loss	I have no idea	Seldom	nothing	Basic care (cleanser and moisturizer)	Seldom	Un-satisfied	Highly recommended	None	I did nothing
More than 40	>4	More than 7	Jordan Amman	Shisha	Chronic medications	Euthyrox - Glucophage - micardis	High school	High school	Self-employed	Less than 500	Full term	2015	No	No		Calcium, Vitamin D	No		Online shopping	Friends and relatives	8/9/2015	Acne	Body hair over growth	Good	Often	Friends and relatives	Basic care (cleanser and moisturizer), Sunblock when necessary, Stretch marks remover	Usually	Satisfied	Highly recommended	Redness	Consult dermatologist
20-25	1-2	3	Jordan amman	Shisha	Non-chronic medications		High school	high school	Not working	Less than 500	Full term	2021	No	No		Ferrous	No		Pharmacy	Dermatologist	2/6/2010	Acne	Acne	Low	Often	Friends and relatives	Basic care (cleanser and moisturizer)	Often	Satisfied	Highly recommended	Redness	Consult pharmacist
More than 40	1-2	4	Jordan amman	None	Non-chronic medications		High school	high school	Not working	500-1000	Full term	2003	No	No		Vitamin D, Multivitamins, Collagen	No		Cosmetic store	Dermatologist, Cosmetic expert, Pharmacist	30/5/2011	Hair loss	Dark circle around eyes	Medium	Often	nothing	Basic care (cleanser and moisturizer), Sunblock when necessary	Often	Satisfied	Highly recommended	Redness	Self-experience
More than 40	>4	5-7	Jordan amman	Cigarette	Chronic medications	Diabetes and osteoporosis medication	Graduate	accounting	Not working	Less than 500	Full term	2001	No	Yes	Diabetes and osteoporosis	Calcium, Vitamin D, Collagen	No	nothing	Pharmacy	Self-experience, Dermatologist, Cosmetic expert, Pharmacist	2/5/2010	nothing	Hair loss	Medium	Usually	Pharmacist	Basic care (cleanser and moisturizer), Anti wrinkles cream, Topical collagen	Usually	Satisfied	Highly recommended	None	Consult dermatologist
More than 40	>4	3	Jordan amman	None	Non-chronic medications		Post graduate	computer science	Working full time more than 7 hours/day	500-1000	Full term	2001	No	No		Ferrous, Vitamin D, Types of herbal drink	No		Relatives or fiends	Social media	2006	Acne	Dark circle around eyes	I have no idea	Seldom	Pharmacist	Sunblock when necessary, Laser hair removal	Rarely	Dis-satisfied	Not recommended	None	I did nothing
More than 40	3-4	5-7	Jordan amman	None	Non-chronic medications		Graduate	nutrition	Not working	Less than 500	Full term	2018	No	Yes		Ferrous, Calcium	No		Cosmetic store	Friends and relatives	2014	Hair loss	Hyperpigmentation, Eczema, Hair loss	I have no idea	Rarely	Friends and relatives	Laser hair removal	Often	Neutral	Neutral	None	I did nothing
31-35	3-4	5-7	Jordan zarqa	Shisha	Non-chronic medications		Graduate	Early childhood	Not working	Less than 500	Full term	2017	No	No		Calcium, Vitamin D	No		Cosmetic store	Self-experience	2015	Hair loss	Hyperpigmentation, Dark circle around eyes, Body hair over growth, Cellulite	Low	Usually	Self-experience	Basic care (cleanser and moisturizer), Sunblock when necessary, Exfoliating agent	Often	Neutral	Recommended	Itchy	Self-experience
26-30	1-2	4	Jordan amman	None	Non-chronic medications		Graduate	Programming	Working full time more than 7 hours/day	500-1000	Preterm	2022	No	No		Multivitamins	No		Cosmetic store	Self-experience, Friends and relatives, Dermatologist, Pharmacist	2020	Dark circle around eyes	Dark circle around eyes	Medium	Usually	Self-experience	Basic care (cleanser and moisturizer), Sunblock when necessary, Night cream / serum, Scrub, Depigmentation creams / serum, Laser hair removal	Often	Satisfied	Recommended	None	Consult pharmacist
31-35	3-4	4	Jordan zarqa	Cigarette	Non-chronic medications		High school	None	Not working	No income	Full term	2024	Yes	No		Ferrous, Vitamin D, Multivitamins	No		Clinics	Dermatologist, Cosmetic expert, Pharmacist	2024	Wrinkle, Hyperpigmentation, Dark circle around eyes, Hair loss, Body hair over growth, Cellulite	Wrinkle, Hyperpigmentation, Body hair over growth	Very good	Usually	Social media	None	Rarely	Dis-satisfied	Highly recommended	None	Consult cosmetologist
More than 40	3-4	4	Amman jordan	None	Non-chronic medications		High school	None	Not working	No income	Preterm	2016	No	No		Ferrous	Yes	Hyperpigmentation and melasma	Cosmetic store	Self-experience	2016	Hyperpigmentation, Eczema, Hair loss	Hyperpigmentation, Eczema	I have no idea	Often	Friends and relatives	Basic care (cleanser and moisturizer)	Rarely	Neutral	Highly recommended	None	I did nothing
More than 40	3-4	5-7	Amman	Shisha	Chronic medications	Thyroxine drag	High school	None	Self-employed	Less than 500	Preterm	2011	No	Yes	Hypothyroidism	Nothing	Yes	Eczema	Cosmetic store	Social media	2020	Hyperpigmentation, Body hair over growth	Hair loss	Low	Rarely	Social media	Sunblock when necessary	Usually	Neutral	Neutral	Pigmentation	Consult cosmetologist
36-40	3-4	5-7	Amman	None	Non-chronic medications		High school	Nothing	Not working	No income	Full term	2017	No	No		Calcium, Vitamin D, Multivitamins	No		Raghad al muharib product	Social media	2010	Hyperpigmentation	Hyperpigmentation, Hair loss	Medium	Seldom	Social media	Basic care (cleanser and moisturizer), Sunblock when necessary, Scrub	Often	Satisfied	Recommended	None	Consult cosmetologist
26-30	1-2	3	Jordan amman	None	Non-chronic medications		Graduate	Pharmacist	Self-employed	500-1000	Full term	2023	No	No		Calcium, Vitamin D, Multivitamins, Types of herbal drink	No		Pharmacy	Self-experience, Dermatologist, Cosmetic expert	2024	Body hair over growth, Cellulite	Hyperpigmentation, Body hair over growth, Cellulite	Very good	Always	Pharmacist	Basic care (cleanser and moisturizer), Sunblock when necessary, Scrub, Anticellulite cream, Stretch marks remover	Seldom	Very satisfied	Highly recommended	None	Consult pharmacist
31-35	>4	5-7	Jordan amman	Cigarette	Chronic medications	Thyroxine	High school	Nothing	Not working	No income	Preterm	2024	Yes	Yes	Hypothyroidism	Folic acid	No		Cosmetic store	Self-experience	2024	Hair loss	Hair loss	Low	Often	Social media	Basic care (cleanser and moisturizer)	Rarely	Satisfied	Weekly recommended	None	I did nothing
31-35	1-2	4	Jordan amman	Cigarette	Non-chronic medications		Graduate	Pharmacist	Working full time more than 7 hours/day	Less than 500	Full term	2019	No	No		Ferrous	No		Cosmetic store	Pharmacist	2024	Hyperpigmentation	Cellulite	Low	Often	Pharmacist	Basic care (cleanser and moisturizer), Sunblock when necessary	Seldom	Satisfied	Highly recommended	None	Consult cosmetologist
26-30	1-2	4	Jordan amman	Shisha	Chronic medications	Thyroxine drug	Graduate	Medical allied science	Not working	No income	Preterm	2019	No	No		Nothing	Yes	Eczema	Pharmacy	Dermatologist	2024	Eczema	Hyperpigmentation	Very good	Always	Self-experience	Basic care (cleanser and moisturizer), Anti wrinkles cream	Usually	Satisfied	Highly recommended	Redness	Consult pharmacist
More than 40	3-4	5-7	Jordan amman	Shisha	Non-chronic medications		Graduate	Economy	Working full time more than 7 hours/day	500-1000	Full term	2010	No	No		Ferrous, Calcium, Vitamin D, Multivitamins, Collagen	No		Pharmacy	Dermatologist, Cosmetic expert	2024	Dark circle around eyes	Hair loss	Medium	Always	Dermatologist, Cosmetic expert	Basic care (cleanser and moisturizer), Sunblock when necessary, Night cream / serum, Eye cream, Scrub, Depigmentation creams / serum, Antiaging cream, Anti wrinkles cream, Topical collagen, Exfoliating agent, Stretch marks remover, Botulinum Toxin, Filler	Always	Very satisfied	Highly recommended	Itchy	Consult dermatologist
26-30	1-2	3	Jordan amman	Shisha	Non-chronic medications		Graduate	Business	Working full time more than 7 hours/day	500-1000	Full term	2021	No	No		Ferrous, Vitamin D, Multivitamins	No		Pharmacy	Self-experience, Dermatologist	2024	Hair loss, Body hair over growth	Hair loss	Medium	Usually	Self-experience	Basic care (cleanser and moisturizer), Sunblock when necessary, Eye cream, Topical collagen, Botulinum Toxin	Usually	Satisfied	Recommended	None	Consult cosmetologist
31-35	3-4	5-7	Saudi arabia	Shisha	Non-chronic medications		Graduate	Graphic design	Not working	No income	Full term	2019	No	No		Ferrous	No		Pharmacy	Self-experience, Cosmetic expert, Pharmacist	2020	Acne, Cellulite	Hyperpigmentation, Dark circle around eyes, Cellulite	Very low	Rarely	Self-experience	Basic care (cleanser and moisturizer), Botulinum Toxin, Filler	Often	Satisfied	Highly recommended	Redness	Consult cosmetologist
36-40	3-4	4	Jordan amman	None	Non-chronic medications		Graduate	Medical allied science	Not working	No income	Preterm	2019	No	No		Folic acid	Yes	Eczema	Cosmetic store	Dermatologist	2019	Eczema	Eczema, Hair loss	Very good	Always	Pharmacist	Basic care (cleanser and moisturizer), Sunblock when necessary, Night cream / serum, Eye cream	Often	Satisfied	Highly recommended	None	Self-experience
31-35	1-2	4	Jordan amman	Cigarette	Chronic medications	Lanazsol	Graduate	Guidance and mental health	Not working	No income	Preterm	2022	No	Yes	Stomach drag	Collagen	No		Pharmacy	Pharmacist	2022	Hyperpigmentation, Dark circle around eyes	Nothing	Medium	Usually	Friends and relatives	Basic care (cleanser and moisturizer), Botulinum Toxin	Usually	Satisfied	Highly recommended	None	Self-experience
More than 40	>4	5-7	Jordan amman	None	Non-chronic medications		Graduate	Business administration	Working full time more than 7 hours/day	Less than 500	Full term	2014	No	Yes	High blood pressure	Multivitamins	No		Pharmacy	Dermatologist	2014	Hair loss	Hair loss	Very low	Usually	Cosmetic expert	Basic care (cleanser and moisturizer)	Usually	Satisfied	Highly recommended	None	Consult cosmetologist
31-35	1-2	4	Jordan amman	None	Non-chronic medications		Graduate	Engineering	Working full time more than 7 hours/day	500-1000	Full term	2022	No	No		Ferrous, Calcium, Vitamin D, Folic acid	No		Pharmacy	Social media	2022	Hair loss	Acne	Low	Usually	Self-experience	Basic care (cleanser and moisturizer), Eye cream	Always	Satisfied	Neutral	Redness	Consult pharmacist
More than 40	1-2	4	Jordan zarqa	None	Non-chronic medications		Graduate	Accounting	Working full time more than 7 hours/day	500-1000	Full term	2010	No	Yes	Hyperpigmentation and dark under eye	Skin, hair and nails supplements	No		Online shopping	Pharmacist	2010	Hair loss, Cellulite	Hair loss, Cellulite	Medium	Always	Social media	Basic care (cleanser and moisturizer), Sunblock when necessary, Depigmentation creams / serum, Topical collagen	Usually	Very satisfied	Highly recommended	None	Self-experience
More than 40	>4	5-7	Jordan Zarqa	None	Chronic medications	Diabete-- high blood prsssure- fat	High school	Nothing	Not working	No income	Full term	2009	No	Yes	Separation between the retnia and cornea of eye	Calcium, Vitamin D, Collagen	No		Relatives or fiends	Dermatologist	2009	Nothing	Nothing	I have no idea	Nothing	Friends and relatives	Nothing	Always	Neutral	Recommended	None	Consult cosmetologist
More than 40	>4	5-7	Jordan amman	None	Non-chronic medications		High school	Nothing	Not working	No income	Preterm	2024	No	No		Vitamin D, Multivitamins	No		Pharmacy	Pharmacist	2024	Hyperpigmentation	Hyperpigmentation	Medium	Often	Dermatologist	Basic care (cleanser and moisturizer), Eye cream, Anti wrinkles cream	Often	Satisfied	Highly recommended	Redness	Consult pharmacist
More than 40	3-4	5-7	Jordan amman	None	Chronic medications	Vitamin D iron	High school	Nothing	Not working	No income	Full term	2008	No	Yes	Anemia	Ferrous, Calcium, Vitamin D, Folic acid	No		Pharmacy	Cosmetic expert, Pharmacist	2008	Hair loss	Dark circle around eyes, Body hair over growth	Medium	Often	Pharmacist	Basic care (cleanser and moisturizer), Sunblock when necessary, Night cream / serum	Often	Satisfied	Highly recommended	Redness	Consult pharmacist
More than 40	>4	2	Jordan amman	Shisha	Chronic medications	Blopress	Post graduate	Accounting	Working full time more than 7 hours/day	500-1000	Full term	2021	No	No		Ferrous, Calcium, Vitamin D, Multivitamins, Collagen	No		Pharmacy	Dermatologist	2024	Hyperpigmentation, Dark circle around eyes, Cellulite	Hyperpigmentation, Dark circle around eyes, Cellulite	Medium	Always	Dermatologist	Basic care (cleanser and moisturizer), Sunblock when necessary, Night cream / serum, Eye cream, Depigmentation creams / serum, Stretch marks remover, Botulinum Toxin, Filler	Usually	Satisfied	Recommended	None	Consult cosmetologist
36-40	3-4	4	Jordan amman	Shisha	Non-chronic medications		Post graduate	Master in english	Working full time more than 7 hours/day	500-1000	Full term	2019	No	Yes	Back pain	Vitamin D	No		Pharmacy	Dermatologist	2014	Hair loss	Hair loss	I have no idea	Seldom	Pharmacist	Sunblock when necessary	Seldom	Neutral	Neutral	None	Self-experience
36-40	1-2	4	Jordan amman	Shisha	Chronic medications	Vitamin	Graduate	Translet	Working full time more than 7 hours/day	500-1000	Full term	2020	Yes	No		Vitamin D	Yes		Pharmacy	Pharmacist	2024	Hair loss	Hair loss	Very low	Usually	Self-experience	Basic care (cleanser and moisturizer)	Seldom	Neutral	Neutral	Redness, None	Consult cosmetologist
36-40	3-4	5-7	Jordan Irbid	Cigarette	Non-chronic medications		High school	Nothing	Working full time more than 7 hours/day	No income	Preterm	2011	No	No		Calcium, Multivitamins	No		Cosmetic store	Friends and relatives	2019	Dark circle around eyes, Hair loss	Hair loss	Medium	Usually	Social media	Basic care (cleanser and moisturizer), Eye cream, Anti wrinkles cream	Always	Satisfied	Recommended	Pigmentation	I did nothing
31-35	1-2	3	Jordan amman	Shisha	Non-chronic medications		High school	Nothing	Working full time more than 7 hours/day	Less than 500	Full term	2024	Yes	No		Ferrous, Folic acid	Yes	Eczema	Relatives or fiends	Self-experience, Friends and relatives	2024	Eczema, Hair loss, Body hair over growth, Cellulite	Hair loss	Very good	Usually	Friends and relatives	Scrub	Usually	Satisfied	Highly recommended	None	I did nothing
31-35	1-2	4	Jordan irbid	Shisha	Chronic medications	Euthyrox	Graduate	Accounting	Not working	No income	Full term	11\8\2018	No	Yes	Hypothyroidism	Vitamin D	No		Clinics	Dermatologist, Cosmetic expert	2022	Wrinkle	Hair loss	Low	Usually	Pharmacist	Basic care (cleanser and moisturizer), Anti wrinkles cream	Seldom	Satisfied	Highly recommended	None	I did nothing
26-30	1-2	2	Jordan irbid	None	Non-chronic medications		Graduate	Accounting	Not working	Less than 500	Full term	2024	No	No		Vitamin D	Yes	Eczema	Pharmacy	Dermatologist, Cosmetic expert, Pharmacist	2023	Dark circle around eyes, Eczema, Hair loss	Acne, Hyperpigmentation, Dark circle around eyes, Cellulite	Low	Usually	Pharmacist	Stretch marks remover	Usually	Neutral	Recommended	None	I did nothing
36-40	1-2	More than 7	Jordan amman	Shisha	Non-chronic medications		High school	Nothing	Working full time more than 7 hours/day	Less than 500	Full term	2012	No	No		Ferrous, Calcium, Vitamin D, Multivitamins, Folic acid	No		Cosmetic store	Dermatologist	2024	Nothing	Hyperpigmentation	Good	Always	Self-experience	Basic care (cleanser and moisturizer), Sunblock when necessary, Night cream / serum	Rarely	Very satisfied	Highly recommended	None	Consult pharmacist
36-40	3-4	4	Jordan amman	None	Non-chronic medications		Graduate	Nothing	Self-employed	500-1000	Preterm	2021	No	No		Ferrous, Calcium, Vitamin D, Multivitamins	No		Online shopping	Cosmetic expert	2024	Dark circle around eyes, Hair loss	Hyperpigmentation	Very good	Usually	Dermatologist, Cosmetic expert	Basic care (cleanser and moisturizer), Sunblock when necessary, Night cream / serum, Depigmentation creams / serum, Botulinum Toxin	Seldom	Satisfied	Highly recommended	None	Self-experience
26-30	1-2	4	Jordan Amman	Shisha	Chronic medications	Levothyroxine	Graduate	Medical allied science	Not working	Less than 500	Preterm	2019	No	No		Non	Yes	icthyosis	Pharmacy	Dermatologist, Cosmetic expert	2014	Hyperpigmentation	Hyperpigmentation	Medium	Usually	Social media	Basic care (cleanser and moisturizer), Anti wrinkles cream	Usually	Satisfied	Highly recommended	None	Self-experience
More than 40	3-4	5-7	Jordan-Amman	None	Non-chronic medications		Graduate	Civil engineering	Not working	Less than 500	Full term	2004	Yes	Yes	Fibromylgia	Ferrous, Calcium, Vitamin D, Multivitamins, Folic acid, Skin, hair and nails supplements	Yes	Dryness	Online shopping	Dermatologist, Cosmetic expert	2012	Cellulite	Acne	Medium	Usually	Self-experience	Antiaging cream, Topical collagen, Laser hair removal	Rarely	Neutral	Neutral	None	I did nothing
More than 40	3-4	5-7	Jordan	Shisha	Chronic medications	Blood pressure drug	Graduate	Engineering	Part time less than 6 hours/day	Less than 500	Full term	2017	No	Yes	excess hair	Vitamin D	Yes	Dryness	Cosmetic store	Social media	2014	Body hair over growth	Body hair over growth	Low	Usually	Social media	Basic care (cleanser and moisturizer), Sunblock when necessary	Often	Dis-satisfied	Recommended	None	Consult cosmetologist
More than 40	>4	2	Jordan	Shisha	Chronic medications	Blood pressure , Untihyperglycemic agent, lovaza	High school	Nothing	Self-employed	500-1000	Full term	2004	No	Yes	High pressure blood , disk	Vitamin D, Multivitamins, Types of herbal drink	No		Pharmacy	Self-experience	2014	Hair loss, Cellulite	Hair loss	Very low	Rarely	Self-experience	Non	Rarely	Neutral	Highly recommended	None	Self-experience
More than 40	1-2	3	Jordan	None	Non-chronic medications		Post graduate	Teacher	Part time less than 6 hours/day	More than 1000	Full term	2009	No	No		Ferrous, Vitamin D, Collagen	Yes	Hyperpigmentation	Pharmacy	Self-experience, Dermatologist, Cosmetic expert	2019	Acne, Dark circle around eyes	Hyperpigmentation	Medium	Always	Self-experience, Dermatologist, Cosmetic expert	Basic care (cleanser and moisturizer), Sunblock when necessary, Night cream / serum, Eye cream, Anti wrinkles cream, Botulinum Toxin, Filler	Usually	Satisfied	Highly recommended	Redness	Consult pharmacist
More than 40	>4	4	Sultanate oman	Cigarette	Chronic medications	Cholesterol drug	Graduate	Fashion design	Not working	No income	Preterm	1993	No	Yes	Irritable bowel syndrome	Multivitamins, Types of herbal drink	Yes	Wrinkles	Cosmetic store	Pharmacist	2008	Wrinkle, Cellulite	Cellulite	Very low	Always	Dermatologist, Cosmetic expert	Basic care (cleanser and moisturizer), Sunblock when necessary, Scrub, Topical collagen, Botulinum Toxin, Filler	Usually	Satisfied	Recommended	None	Consult pharmacist
More than 40	3-4	5-7	Jordan	Cigarette	Chronic medications	Pretirax	Graduate	Management	Self-employed	Less than 500	Full term	2007	No	Yes	Blood pressure	Multivitamins	Yes	Hyperpigmentation	Online shopping	Self-experience	2014	Hyperpigmentation	Hyperpigmentation	Medium	Always	Self-experience	Basic care (cleanser and moisturizer), Sunblock when necessary, Scrub	Usually	Satisfied	Recommended	None	Consult pharmacist
More than 40	3-4	Living alone	Jordan	Cigarette	Chronic medications	Aspirin , proxen	Graduate	Medical allied science	Self-employed	Less than 500	Preterm	2004	No	Yes	Fibromalyga	Multivitamins, Types of herbal drink	Yes	Eczema	Pharmacy	Dermatologist	1990	Acne	Cellulite	Very good	Usually	Dermatologist	Basic care (cleanser and moisturizer), Sunblock when necessary, Anti wrinkles cream, Topical collagen	Often	Neutral	Highly recommended	Redness	Consult pharmacist
More than 40	>4	More than 7	Jordan	None	Non-chronic medications		High school	Non	Not working	Less than 500	Full term	2020	No	No		Vitamin D	No		Pharmacy	Dermatologist	2020	Hair loss	Hair loss	Medium	Usually	Self-experience	Sunblock when necessary	Usually	Satisfied	Recommended	None	Consult pharmacist
More than 40	>4	More than 7	Jordan amman	None	Chronic medications	Joint medication	High school	Nothing	Not working	Less than 500	Full term	1991	No	Yes	High blood pressure \diabetes \joint disease	Multivitamins	No		Pharmacy	Dermatologist, Cosmetic expert	2011	Hair loss	Hair loss	Medium	Often	Dermatologist, Cosmetic expert	Sunblock when necessary	Usually	Satisfied	Recommended	None	Self-experience
More than 40	3-4	5-7	Jordan amman	None	Non-chronic medications		Graduate	Computer	Working full time more than 7 hours/day	500-1000	Full term	2018	No	No		Nothing	No		Cosmetic store	Self-experience	2008	Cellulite	Hyperpigmentation, Cellulite	Very low	Usually	Self-experience	Sunblock when necessary, Night cream / serum	Usually	Satisfied	Recommended	None	Consult dermatologist
More than 40	3-4	5-7	Jordan amman	Cigarette	Chronic medications	Joint drug , levothyrox	High school	Nothing	Not working	No income	Full term	2007	No	Yes	Hypothyroidism	Vitamin D	Yes	Hyper pigmentation	Nothing	Self-experience	1993	Hyperpigmentation, Hair loss	Hair loss	Medium	Usually	Friends and relatives	Sunblock when necessary	Usually	Very satisfied	Highly recommended	None	I did nothing
31-35	3-4	5-7	Jordan zarqa	None	Non-chronic medications		Graduate	Medical allied science	Not working	Less than 500	Full term	2020	No	No		Vitamin D	No		Pharmacy	Dermatologist, Cosmetic expert	2020	Hair loss	Hair loss	Very good	Seldom	Dermatologist	Sunblock when necessary	Seldom	Neutral	Neutral	None	I did nothing
More than 40	>4	5-7	Palestine	None	Non-chronic medications		High school	Nothing	Not working	No income	Full term	2008	No	No		Vitamin D	No		Relatives or fiends	Dermatologist	2008	Dark circle around eyes, Hair loss	Hair loss	Very good	Always	Friends and relatives	Basic care (cleanser and moisturizer), Sunblock when necessary	Usually	Very satisfied	Highly recommended	None	Consult dermatologist
More than 40	3-4	4	Egypt	None	Chronic medications	Corasore	Graduate	Faculty of science	Not working	No income	Full term	2012	No	Yes	Corasore	Ferrous, Vitamin D, Multivitamins	No	Dark circle around eyes	Pharmacy	Self-experience	2004	Nothing	Dark circle around eyes	Medium	Often	Pharmacist	Basic care (cleanser and moisturizer), Eye cream, Topical collagen	Often	Satisfied	Highly recommended	None	Self-experience
More than 40	>4	5-7	Jordan amman	None	Non-chronic medications		Graduate	Medical allied science	Not working	No income	Full term	2011	No	No		Multivitamins	No		Pharmacy	Dermatologist, Cosmetic expert	2011	Hair loss	Hair loss	Medium	Seldom	Pharmacist	Sunblock when necessary	Usually	Very satisfied	Weekly recommended	None	I did nothing
More than 40	>4	5-7	Jordan zarqaa	None	Non-chronic medications		Graduate	Teacher	Part time less than 6 hours/day	Less than 500	Full term	2016	No	No		Nothing	Yes	Melasma	Clinics	Dermatologist, Cosmetic expert	2011	Nothing	Nothing	Very good	Usually	Dermatologist, Cosmetic expert	Basic care (cleanser and moisturizer), Sunblock when necessary, Scrub	Usually	Satisfied	Recommended	None	I did nothing
36-40	1-2	4	Jordan	Cigarette	Non-chronic medications		Graduate	Engineering	Working full time more than 7 hours/day	500-1000	Preterm	2015	No	No		Nothing	Yes	Eczema	Pharmacy	Dermatologist	2020	Acne, Wrinkle, Eczema, Hair loss	Hyperpigmentation, Hair loss	Very good	Always	Cosmetic expert	Basic care (cleanser and moisturizer), Sunblock when necessary	Usually	Satisfied	Highly recommended	None	Consult cosmetologist
More than 40	3-4	5-7	Jordan amman	None	Chronic medications	Blood pressure drug	Graduate	Teacher	Not working	Less than 500	Preterm	2000	No	Yes	Blood pressure drug	Ferrous, Vitamin D	No		Cosmetic store	Dermatologist, Cosmetic expert	2020	Dark circle around eyes	Nothing	Medium	Often	Self-experience, Social media, Friends and relatives, Dermatologist, Cosmetic expert, Pharmacist	Basic care (cleanser and moisturizer), Sunblock when necessary, Night cream / serum	Often	Neutral	Recommended	None	Self-experience
31-35	3-4	5-7	Jordan	None	Non-chronic medications		Graduate	Engineering	Not working	No income	Preterm	2022	No	Yes	H.pylori	Calcium, Vitamin D	No		Pharmacy	Pharmacist	2020	Dark circle around eyes, Hair loss, Cellulite	Hyperpigmentation, Hair loss, Cellulite	Medium	Usually	Pharmacist	Basic care (cleanser and moisturizer), Sunblock when necessary, Night cream / serum, Scrub	Usually	Satisfied	Highly recommended	Redness	Consult pharmacist
36-40	1-2	5-7	Jordan	Shisha	Non-chronic medications		Graduate	Class teatcher	Part time less than 6 hours/day	500-1000	Full term	2014	No	No		Skin, hair and nails supplements	No		Cosmetic store	Self-experience, Social media	2013	Dark circle around eyes	Dark circle around eyes	Medium	Usually	Pharmacist	Basic care (cleanser and moisturizer), Sunblock when necessary, Eye cream, Scrub	Usually	Satisfied	Recommended	None	Consult cosmetologist
More than 40	>4	5-7	Jordan	None	Non-chronic medications		Graduate	English language	Not working	No income	Full term	2010	No	No		Ferrous, Folic acid, Skin, hair and nails supplements	No		Pharmacy	Dermatologist, Cosmetic expert	2024	Hair loss	Hair loss	Very good	Always	Self-experience	Basic care (cleanser and moisturizer), Eye cream, Anti wrinkles cream, Topical collagen	Seldom	Satisfied	Highly recommended	None	Self-experience
36-40	3-4	5-7	Britain	Shisha	Chronic medications	Hyperthyroidism drug	High school	Nothing	Not working	No income	Preterm	2010	No	Yes	Hyperthyroidism	Nothing	Yes	Pigmentation , freckles	Pharmacy	Social media, Cosmetic expert	2023	Hyperpigmentation, Hair loss	Hyperpigmentation, Hair loss	Medium	Always	Social media	Basic care (cleanser and moisturizer), Sunblock when necessary, Night cream / serum, Eye cream, Scrub, Anti wrinkles cream, Exfoliating agent, Filler, Injections	Rarely	Neutral	Highly recommended	None	I did nothing
More than 40	>4	5-7	Jordan amman	Cigarette	Chronic medications	Pressure medicines , medicines for disc	High school	Nothing	Not working	Less than 500	Full term	2004	No	No		Ferrous, Multivitamins, Folic acid	No		Cosmetic store	Social media	2022	Nothing	Hyperpigmentation, Hair loss, Cellulite	Medium	Often	Social media	Eye cream, Depigmentation creams / serum, Topical collagen	Seldom	Satisfied	Highly recommended	Redness	Consult pharmacist
More than 40	3-4	5-7	Jordan amman	None	Chronic medications	Concor	Graduate	Legal sciences	Self-employed	Less than 500	Full term	2013	No	Yes	High blood pressure , acceleration of the heartbeat	Skin, hair and nails supplements	Yes	Eczema	Pharmacy	Dermatologist, Cosmetic expert	2021	Eczema	Hair loss	Medium	Seldom	Social media	Basic care (cleanser and moisturizer)	Seldom	Satisfied	Recommended	None	Consult pharmacist
More than 40	>4	5-7	Jordan - Irbid	None	Non-chronic medications	Blood pressure drug	Graduate	Cosmetology	Not working	500-1000	Full term	2009	Yes	No		Ferrous, Calcium	No		Pharmacy	Pharmacist	2023	Wrinkle	Dark circle around eyes	Low	Often	Friends and relatives	Basic care (cleanser and moisturizer), Topical collagen	Often	Satisfied	Recommended	None	Consult cosmetologist
More than 40	>4	5-7	Jordan amman	Shisha	Non-chronic medications		High school	Nothing	Not working	Less than 500	Preterm	2018	No	No		Ferrous, Multivitamins, Collagen	Yes	Freckle	Pharmacy	Self-experience	2024	Dark circle around eyes, Cellulite	Hyperpigmentation, Cellulite	Medium	Often	Pharmacist	Basic care (cleanser and moisturizer), Sunblock when necessary, Topical collagen	Seldom	Satisfied	Highly recommended	None	Consult cosmetologist
More than 40	>4	5-7	Jordan zarqaa	None	Chronic medications	Blood pressure and cholesterol drug	Graduate	Education	Working full time more than 7 hours/day	Less than 500	Full term	2020	No	No		Ferrous, Vitamin D, Multivitamins	Yes	Dryness	Pharmacy	Pharmacist	2024	Hair loss	Hair loss	Good	Often	Pharmacist	Basic care (cleanser and moisturizer), Sunblock when necessary	Usually	Satisfied	Highly recommended	None	Consult pharmacist
More than 40	>4	More than 7	Jordan amman	None	Non-chronic medications		Graduate	Law	Not working	Less than 500	Full term	2011	No	No		Multivitamins	No		Pharmacy	Dermatologist, Cosmetic expert	1\5\2024	Hair loss	Hair loss	Medium	Always	Pharmacist	Sunblock when necessary	Seldom	Satisfied	Highly recommended	None	I did nothing
More than 40	1-2	4	Jordan amman	None	Non-chronic medications		Graduate	Interior design	Part time less than 6 hours/day	500-1000	Full term	2002	No	No		Vitamin D, Multivitamins, Collagen, Types of herbal drink	No		Pharmacy	Dermatologist, Cosmetic expert	2021	Hair loss	Cellulite	Very good	Usually	Dermatologist, Cosmetic expert	Basic care (cleanser and moisturizer), Sunblock when necessary, Eye cream, Topical collagen	Usually	Satisfied	Recommended	None	Self-experience
20-25	1-2	4	2022	None	Non-chronic medications		Graduate	Sports management an training	Not working	Less than 500	Full term	2024	No	No		Ferrous	No		Cosmetic store	Friends and relatives	2024	Cellulite	Hair loss, Body hair over growth, Cellulite	Medium	Often	Social media	Basic care (cleanser and moisturizer), Sunblock when necessary	Usually	Satisfied	Recommended	None	I did nothing
20-25	1-2	3	Jordan zarqa	Cigarette	Chronic medications	Anti hyperglycemic agent	High school	Nothing	Not working	Less than 500	Preterm	18\4\2023	No	Yes	Insulin resistance	Multivitamins, Collagen	No		Pharmacy	Pharmacist	2023	Acne, Wrinkle, Hair loss, Cellulite	Eczema, Hair loss, Body hair over growth, Cellulite	I have no idea	Rarely	Social media	Basic care (cleanser and moisturizer), Sunblock when necessary, Stretch marks remover	Seldom	Un-satisfied	Highly recommended	None	I did nothing
More than 40	3-4	5-7	Jordan amman	None	Non-chronic medications		High school	Nothing	Not working	Less than 500	Full term	2010	No	No		Vitamin D, Multivitamins, Types of herbal drink	No		Pharmacy	Self-experience	2022	Hair loss	Hair loss	Medium	Rarely	Nothing	Nothing	Often	Satisfied	Highly recommended	None	I did nothing
31-35	3-4	5-7	Jordan amman	None	Chronic medications	Blood pressure drug	Graduate	Human and social sciences	Working full time more than 7 hours/day	Less than 500	Preterm	2014	No	No		Vitamin D	No		Cosmetic store	Dermatologist, Cosmetic expert	2024	Nothing	Nothing	Medium	Seldom	Social media	Basic care (cleanser and moisturizer)	Often	Dis-satisfied	Neutral	None	I did nothing
36-40	3-4	5-7	Jordan amman	None	Chronic medications	Rheumatism drug	Graduate	Engineering	Not working	Less than 500	Full term	2019	Yes	Yes	Rheumatism	Ferrous, Vitamin D, Multivitamins	Yes	Hair loss	Pharmacy	Self-experience, Dermatologist, Cosmetic expert	2019	Hair loss	Hair loss	Medium	Often	Dermatologist	Basic care (cleanser and moisturizer), Sunblock when necessary, Scrub	Usually	Neutral	Highly recommended	None	I did nothing
More than 40	>4	More than 7	Jordan amman	None	Non-chronic medications		Post graduate	Class teacher	Not working	No income	Full term	2007	No	No		Types of herbal drink	No		Pharmacy	Self-experience	2024	Dark circle around eyes	Wrinkle	Medium	Usually	Self-experience	Sunblock when necessary	Often	Satisfied	Highly recommended	None	I did nothing
More than 40	1-2	4	Jordan amman	Shisha	Non-chronic medications		High school	Nothing	Not working	500-1000	Full term	2007	No	Yes	Low blood pressure	Ferrous	No		Pharmacy	Pharmacist	2022	Wrinkle, Dark circle around eyes, Hair loss	Wrinkle, Dark circle around eyes, Hair loss	I have no idea	Usually	Pharmacist	Sunblock when necessary, Eye cream, Topical collagen	Usually	Satisfied	Highly recommended	None	I did nothing
More than 40	>4	4	Jordan zarqa	Cigarette	Non-chronic medications		High school	Nothing	Not working	Less than 500	Preterm	2012	No	Yes	Blood pressure	Ferrous, Calcium, Vitamin D, Multivitamins	No		Clinics	Dermatologist, Cosmetic expert	2022	Nothing	Nothing	I have no idea	Seldom	Self-experience	Nothing	Usually	Dis-satisfied	Recommended	None	I did nothing
36-40	1-2	4	Jordan amman	Shisha	Non-chronic medications		Graduate	Information systems	Working full time more than 7 hours/day	500-1000	Full term	2020	No	Yes	Sulfate sensitivity	Types of herbal drink	No		Cosmetic store	Self-experience	2023	Hyperpigmentation, Hair loss, Cellulite	Hyperpigmentation, Hair loss, Body hair over growth	Medium	Rarely	Self-experience	Basic care (cleanser and moisturizer), Sunblock when necessary	Usually	Satisfied	Recommended	None	I did nothing
36-40	3-4	5-7	Jordan amman	Cigarette	Non-chronic medications		Graduate	Arts	Not working	Less than 500	Full term	2009	No	No		Vitamin D	No		Pharmacy	Dermatologist, Cosmetic expert	2022	Nothing	Nothing	Medium	Usually	Self-experience	Basic care (cleanser and moisturizer), Sunblock when necessary	Seldom	Neutral	Recommended	None	I did nothing
36-40	>4	5-7	Jordan amman	None	Non-chronic medications		High school	Nothing	Not working	Less than 500	Full term	2022	No	No		Vitamin D	No		Pharmacy	Dermatologist, Cosmetic expert	2022	Dark circle around eyes	Hyperpigmentation	Medium	Seldom	Dermatologist	Basic care (cleanser and moisturizer)	Usually	Neutral	Highly recommended	None	I did nothing
More than 40	>4	5-7	Jordan zarqa	None	Chronic medications	Levothyroxine	High school	Nothing	Not working	Less than 500	Full term	30-12-2023	No	Yes	Hypothyroifism	Ferrous, Calcium, Vitamin D, Multivitamins, Skin, hair and nails supplements	Yes	Hair loss	Pharmacy	Dermatologist, Cosmetic expert	2022	Hair loss, Cellulite	Hyperpigmentation, Hair loss, Body hair over growth, Cellulite	Medium	Usually	Pharmacist	Basic care (cleanser and moisturizer), Sunblock when necessary, Topical collagen, Laser hair removal, Stretch marks remover	Usually	Satisfied	Highly recommended	None	I did nothing
More than 40	>4	More than 7	Jordan amman	None	Non-chronic medications		High school	Nothing	Not working	Less than 500	Full term	2011	No	No		Vitamin D	No		Relatives or fiends	Self-experience	2023	Hair loss	Hair loss, Cellulite	Medium	Often	Self-experience	Sunblock when necessary, Eye cream, Topical collagen, Laser hair removal	Rarely	Satisfied	Neutral	None	Self-experience
More than 40	>4	2	Jordan zarqa	None	Chronic medications	antihyperglycemic agent	High school	Nothing	Not working	Less than 500	Full term	1988	No	Yes	Urinary tract disease	Collagen	No		Pharmacy	Self-experience	2022	Dark circle around eyes	Wrinkle	I have no idea	Rarely	Self-experience, Pharmacist	Basic care (cleanser and moisturizer)	Usually	Neutral	Neutral	None	I did nothing
More than 40	>4	5-7	Jordan amman	None	Chronic medications	Thyroid mefications	High school	Nothing	Not working	Less than 500	Full term	2013	No	Yes	hypothyroidism	Ferrous	Yes	Rosacea	Pharmacy	Dermatologist, Cosmetic expert	2022	Hair loss	Hyperpigmentation, Hair loss	Medium	Often	Dermatologist, Cosmetic expert	Basic care (cleanser and moisturizer), Sunblock when necessary	Usually	Satisfied	Neutral	None	I did nothing
More than 40	>4	5-7	Jordan amman	None	Non-chronic medications		High school	Nothing	Not working	Less than 500	Full term	2008	No	No		Multivitamins	No		Cosmetic store	Dermatologist, Cosmetic expert	2022	Hair loss	Hair loss	Very good	Often	Friends and relatives	Basic care (cleanser and moisturizer)	Usually	Neutral	Weekly recommended	None	Consult cosmetologist
36-40	3-4	5-7	Jordan amman	Shisha	Chronic medications	Diabetes afjunct medicine	Graduate	Cosmetology	Not working	Less than 500	Preterm	2012	No	Yes	Diabetes	Ferrous	No	Eczema	Pharmacy	Dermatologist, Cosmetic expert	2024	Hair loss, Cellulite	Dark circle around eyes	Medium	Often	Dermatologist, Cosmetic expert	Basic care (cleanser and moisturizer)	Often	Neutral	Highly recommended	None	Consult dermatologist
More than 40	3-4	5-7	Amman	None	Non-chronic medications		High school	Nothing	Not working	Less than 500	Full term	2013	No	No		Nothing	Yes	Eczema	Relatives or fiends	Friends and relatives	2023	Eczema	Nothing	I have no idea	Seldom	Friends and relatives	Sunblock when necessary	Often	Neutral	Neutral	None	I did nothing
More than 40	1-2	4	Jordan zarqa	Shisha	Chronic medications	Euthyrox	Graduate	Business management	Not working	Less than 500	Full term	2002	No	Yes	Thyroid	Ferrous, Vitamin D, Multivitamins, Skin, hair and nails supplements, Types of herbal drink	Yes	Eczema	Pharmacy	Self-experience, Dermatologist, Cosmetic expert	2022	Eczema	Hair loss	Medium	Usually	Dermatologist, Cosmetic expert	Basic care (cleanser and moisturizer), Sunblock when necessary, Eye cream, Laser hair removal, Botulinum Toxin, Filler	Usually	Satisfied	Highly recommended	None	I did nothing
20-25	1-2	2	Jordan albalqa	None	Non-chronic medications		Graduate	Medical allied science	Not working	Less than 500	Preterm	2024	No	No		Ferrous, Vitamin D, Folic acid	No		Pharmacy	Self-experience	2023	Acne	Acne, Hyperpigmentation, Dark circle around eyes, Cellulite	Medium	Seldom	Self-experience	Basic care (cleanser and moisturizer), Sunblock when necessary, Scrub	Usually	Very satisfied	Recommended	None	I did nothing
More than 40	>4	More than 7	Jordan zarqa	None	Non-chronic medications		High school	Nothing	Not working	Less than 500	Full term	2008	No	No		Vitamin D	No	Eczema	Pharmacy	Dermatologist, Cosmetic expert	2017	Dark circle around eyes	Hair loss	Very good	Usually	Dermatologist, Cosmetic expert	Basic care (cleanser and moisturizer), Sunblock when necessary, Eye cream, Topical collagen, Filler	Usually	Satisfied	Recommended	Pigmentation	Self-experience
More than 40	3-4	5-7	Jordan amman	None	Non-chronic medications		Graduate	Programming	Not working	Less than 500	Full term	2002	No	No		Nothing	No		Pharmacy	Self-experience	2022	Hair loss	Hyperpigmentation, Hair loss, Body hair over growth	Medium	Often	Self-experience	Sunblock when necessary, Anti wrinkles cream, Laser hair removal	Often	Neutral	Recommended	None	Consult cosmetologist
More than 40	3-4	5-7	Jordan zarqaa	None	Non-chronic medications		High school	Nothing	Not working	Less than 500	Preterm	2008	No	No		Ferrous	No		Pharmacy	Self-experience, Pharmacist	2024	Dark circle around eyes	Hair loss	I have no idea	Rarely	Self-experience	Stretch marks remover	Rarely	Satisfied	Recommended	None	I did nothing
36-40	>4	5-7	Jordan amman	Shisha	Non-chronic medications		High school	Nothing	Working full time more than 7 hours/day	Less than 500	Preterm	2010	No	Yes	Inactive cancer cells	Ferrous, Vitamin D, Collagen	Yes	Pigmentation ,wrinkles ,puffiness under the eyes	Pharmacy	Dermatologist, Cosmetic expert	2024	Wrinkle, Hyperpigmentation, Dark circle around eyes, Hair loss	Hyperpigmentation, Hair loss	Very good	Usually	Dermatologist, Cosmetic expert	Basic care (cleanser and moisturizer), Sunblock when necessary, Night cream / serum, Filler	Usually	Neutral	Highly recommended	Redness	Consult dermatologist
20-25	1-2	3	Jordan zarqa	None	Non-chronic medications		High school	Nothing	Not working	No income	Full term	2023	Yes	No		Vitamin D	No		Pharmacy	Self-experience, Friends and relatives	2023	Dark circle around eyes, Hair loss, Body hair over growth	Hyperpigmentation, Hair loss, Body hair over growth	Low	Usually	Social media	Basic care (cleanser and moisturizer), Sunblock when necessary	Usually	Satisfied	Recommended	Itchy	Consult pharmacist
More than 40	3-4	5-7	Jordan amman	None	Chronic medications	Blood pressure drug	Graduate	It	Self-employed	Less than 500	Full term	2007	No	No		Ferrous, Vitamin D	Yes	Melasma	Pharmacy	Self-experience, Social media	2022	Nothing	Nothing	Medium	Usually	Social media	Basic care (cleanser and moisturizer), Sunblock when necessary, Botulinum Toxin	Always	Neutral	Recommended	Itchy, None	Consult cosmetologist
More than 40	>4	5-7	Jordan amman	None	Non-chronic medications		Graduate	Pharmacist	Part time less than 6 hours/day	Less than 500	Full term	2005	No	No		Ferrous, Vitamin D	No	Melasma	Pharmacy	Friends and relatives	2024	Nothing	Nothing	Low	Usually	Friends and relatives	Nothing	Always	Satisfied	Recommended	None	I did nothing
31-35	1-2	4	Amman	None	Non-chronic medications		Graduate	none	Not working	No income	Full term	2020	No	No		Vitamin D, Multivitamins	No		Pharmacy	none	--	Cellulite	Cellulite	Low	Seldom	none	Basic care (cleanser and moisturizer), Sunblock when necessary, Botulinum Toxin	Seldom	Neutral	Neutral	None	I did nothing
36-40	1-2	3	Amman	None	Chronic medications	Thyroxine 50 mg	Graduate	None	Not working	No income	Full term	2012	No	Yes	Hypothyroidism	None	Yes	Melasma	Pharmacy	Dermatologist	2014	None	Melasma	Medium	Always	Dermatologist	Basic care (cleanser and moisturizer), Sunblock when necessary, Night cream / serum, Botulinum Toxin, Filler	Usually	Satisfied	Recommended	None	Consult dermatologist
31-35	1-2	3	Amman	None	Non-chronic medications		Graduate	Teacher	Working full time more than 7 hours/day	500-1000	Full term	2019	No	No		Multivitamins	No		Pharmacy	--	--	Cellulite	Cellulite	Low	Usually	Dermatologist	Basic care (cleanser and moisturizer), Sunblock when necessary, Eye cream	Seldom	Neutral	Neutral	None	Consult dermatologist
26-30	1-2	4	Amman	Shisha	Non-chronic medications		Graduate	house wife	Not working	No income	Full term	2023	No	No		Vitamin D, Multivitamins	No		Clinics	--	--	none	Cellulite	Low	Usually	Dermatologist	Basic care (cleanser and moisturizer), Night cream / serum, Antiaging cream, Anti wrinkles cream	Seldom	Satisfied	Recommended	None	I did nothing
36-40	3-4	5-7	Amman	None	Non-chronic medications		Graduate	Accountant	Working full time more than 7 hours/day	500-1000	Full term	2007	No	No		Vitamin D, Skin, hair and nails supplements	No		Clinics	Dermatologist	--	Wrinkle	Wrinkle	Medium	Usually	Dermatologist	Sunblock when necessary, Night cream / serum, Eye cream, Botulinum Toxin	Usually	Satisfied	Recommended	None	Consult dermatologist
More than 40	1-2	3	Amman	None	Non-chronic medications		Graduate	none	Not working	No income	Full term	2003	No	No		Calcium, Vitamin D, Collagen	No		Pharmacy	none	--	none	Wrinkle	Low	Usually	Pharmacist	Basic care (cleanser and moisturizer), Sunblock when necessary, Night cream / serum	Usually	Satisfied	Recommended	None	Consult pharmacist
36-40	1-2	4	Amman	None	Non-chronic medications		Graduate	None	Not working	No income	Full term	2024	Yes	No		none	No		Cosmetic store	none	--	Cellulite	Cellulite	Low	Seldom	none	Sunblock when necessary, Night cream / serum, Anticellulite cream	Often	Neutral	Neutral	None	I did nothing
More than 40	1-2	4	Amman	Cigarette	Chronic medications	Nexium	Graduate	none	Not working	No income	Full term	2010	No	Yes	Stomach sensitivity	Multivitamins	No		Clinics	Dermatologist	--	Hyperpigmentation	Hyperpigmentation	Good	Always	Dermatologist	Basic care (cleanser and moisturizer), Sunblock when necessary, Eye cream, Depigmentation creams / serum, Botulinum Toxin	Usually	Satisfied	Recommended	None	Consult dermatologist
26-30	1-2	Living alone	Jordan	None	Chronic medications	Medicines for asthma seizures	Graduate	Clinical psychology	Not working	Less than 500	Full term	2024	No	Yes	Asthma	Ferrous, Vitamin D, Folic acid	Yes	Pigmentation	Pharmacy	Dermatologist, Cosmetic expert	20\6\2023	Hyperpigmentation	Hyperpigmentation	Very good	Always	Pharmacist	Basic care (cleanser and moisturizer), Sunblock when necessary, Scrub, Depigmentation creams / serum	Usually	Satisfied	Neutral	Itchy	Consult pharmacist
More than 40	3-4	3	Jordan amman	Cigarette	Non-chronic medications		Graduate	Medical allied science	Working full time more than 7 hours/day	500-1000	Full term	2004	No	No		Vitamin D	No		Cosmetic store	Dermatologist, Cosmetic expert	2022	Wrinkle	Hyperpigmentation	Very good	Often	Dermatologist	Basic care (cleanser and moisturizer), Sunblock when necessary	Often	Satisfied	Recommended	None	I did nothing
31-35	3-4	3	Jordan	Shisha	Non-chronic medications		Graduate	Plant production	Working full time more than 7 hours/day	Less than 500	Full term	2019	No	No		Types of herbal drink	No		Pharmacy	Dermatologist	2024	Hair loss	Hair loss	Very low	Rarely	Pharmacist	Laser hair removal	Seldom	Satisfied	Weekly recommended	None	I did nothing
More than 40	>4	5-7	Jordan amman	None	Chronic medications	Glucophage	Graduate	Education and education	Working full time more than 7 hours/day	Less than 500	Full term	2006	No	Yes	Diabetes and high cholesterol	Nothing	Yes	Pigmentation	Pharmacy	Self-experience	2022	Hyperpigmentation, Dark circle around eyes	Hyperpigmentation, Dark circle around eyes, Cellulite	Low	Usually	Pharmacist	Sunblock when necessary	Usually	Dis-satisfied	Recommended	None	Consult dermatologist
More than 40	3-4	4	Jordan	None	Non-chronic medications		Graduate	Libraries	Working full time more than 7 hours/day	Less than 500	Full term	2016	No	No		Collagen	No		Pharmacy	Pharmacist	2022	Body hair over growth	Hair loss	I have no idea	Rarely	Pharmacist	Sunblock when necessary, Botulinum Toxin	Always	Very satisfied	Recommended	None	Consult dermatologist
More than 40	3-4	5-7	Jordan amman	None	Non-chronic medications	Rheumatic drugs	Graduate	Teacher	Working full time more than 7 hours/day	Less than 500	Full term	2011	No	Yes	Arthitis	Vitamin D, Folic acid	No		Cosmetic store	Dermatologist	2022	Hyperpigmentation	Hyperpigmentation, Hair loss	Medium	Often	Friends and relatives	Sunblock when necessary, Depigmentation creams / serum	Often	Satisfied	Highly recommended	Redness	Consult pharmacist
More than 40	3-4	5-7	Jordan amman	Shisha	Chronic medications	Diamox	Graduate	Pharmacist	Working full time more than 7 hours/day	Less than 500	Preterm	2012	Yes	Yes	Glogoma	Ferrous, Vitamin D, Multivitamins	Yes	Eczema	Pharmacy	Pharmacist	2024	Acne	Hyperpigmentation, Eczema	Very good	Often	Pharmacist	Basic care (cleanser and moisturizer), Sunblock when necessary, Depigmentation creams / serum, Topical collagen, Botulinum Toxin	Rarely	Neutral	Highly recommended	Pigmentation	Consult cosmetologist
36-40	>4	5-7	Jordan amman	Cigarette	Non-chronic medications		High school	Nothing	Self-employed	500-1000	Full term	2014	No	No	Nothing	Types of herbal drink	Yes	Dryness	Relatives or fiends	Self-experience	2022	Wrinkle	Dark circle around eyes	Very low	Usually	Friends and relatives	Basic care (cleanser and moisturizer)	Usually	Satisfied	Highly recommended	None	I did nothing
26-30	1-2	3	Jordan amman	None	Non-chronic medications		Post graduate	teacher	Part time less than 6 hours/day	Less than 500	Full term	2023	No	No		Ferrous	No		Clinics	Pharmacist	2023	Hyperpigmentation	Hyperpigmentation	Medium	Always	Pharmacist	Basic care (cleanser and moisturizer), Sunblock when necessary	Always	Satisfied	Highly recommended	None	Self-experience
More than 40	>4	More than 7	Jordan	Cigarette	Non-chronic medications		High school	Nothing	Not working	Less than 500	Full term	2019	No	No		Vitamin D	Yes	Eczema	Pharmacy	Friends and relatives	2023	Acne	Eczema	Very good	Often	Self-experience	Basic care (cleanser and moisturizer)	Usually	Satisfied	Recommended	Itchy	Self-experience
31-35	1-2	4	Jordan amman	None	Non-chronic medications		Graduate	History major	Working full time more than 7 hours/day	Less than 500	Full term	2020	No	No		Multivitamins	No		Pharmacy	Dermatologist, Cosmetic expert	2023	Eczema	Hair loss	I have no idea	Usually	Self-experience	Basic care (cleanser and moisturizer), Sunblock when necessary	Usually	Satisfied	Neutral	None	I did nothing
More than 40	3-4	5-7	Jordan amman	Shisha	Chronic medications	Diamox	Graduate	Pharmacist	Working full time more than 7 hours/day	Less than 500	Full term	2012	No	Yes	Glogoma	Ferrous, Vitamin D, Multivitamins	Yes	Eczema	Pharmacy	Pharmacist	2024	Acne	Hyperpigmentation, Eczema	Very good	Often	Pharmacist	Basic care (cleanser and moisturizer), Sunblock when necessary, Depigmentation creams / serum, Topical collagen, Botulinum Toxin	Rarely	Neutral	Recommended	Pigmentation	Consult dermatologist
20-25	1-2	4	Amman	None	Non-chronic medications		Graduate	Economic	Part time less than 6 hours/day	500-1000	Full term	2022	No	No		Ferrous, Multivitamins	No		Pharmacy	Self-experience	2021	Eczema, Cellulite	Wrinkle, Eczema, Hair loss	Low	Usually	Self-experience, Social media	Sunblock when necessary, Scrub, Laser hair removal	Usually	Satisfied	Recommended	None	Self-experience
26-30	3-4	5-7	عمان	Shisha	Non-chronic medications		Post graduate	محاماه	Working full time more than 7 hours/day	More than 1000	Full term	2022	Yes	No		Folic acid	Yes	اكزيما	Clinics	Dermatologist	2011	Eczema	Eczema, Hair loss	Medium	Often	Dermatologist	Sunblock when necessary, Night cream / serum, Depigmentation creams / serum	Usually	Satisfied	Recommended	Redness, Itchy	Consult dermatologist
31-35	>4	5-7	عمان	Shisha	Non-chronic medications		Graduate	ادارة عامه	Not working	Less than 500	Full term	2024	No	No		Ferrous, Calcium, Vitamin D, Multivitamins	No		Relatives or fiends	Self-experience	2020	Hyperpigmentation, Dark circle around eyes	Hyperpigmentation, Dark circle around eyes	Low	Usually	Social media, Dermatologist	Basic care (cleanser and moisturizer), Sunblock when necessary, Scrub, Antiaging cream, Anti wrinkles cream, Topical collagen	Usually	Satisfied	Recommended	None	Consult dermatologist
More than 40	3-4	5-7	Amman	None	Non-chronic medications		Post graduate	Pharmacist	Self-employed	Less than 500	Preterm	2009	Yes	Yes	Diabetes	Ferrous, Multivitamins, Folic acid, Skin, hair and nails supplements	Yes	Redness	Pharmacy	Self-experience, Social media, Friends and relatives, Dermatologist	2008	Acne, Hyperpigmentation, Eczema, Body hair over growth	Wrinkle, Dark circle around eyes, Eczema, Hair loss, Body hair over growth	Good	Usually	Self-experience, Friends and relatives, Dermatologist, Cosmetic expert	Basic care (cleanser and moisturizer), Night cream / serum, Depigmentation creams / serum, Anti wrinkles cream, Laser hair removal, Anticellulite cream, Stretch marks remover, Injections	Usually	Satisfied	Recommended	Itchy, Pain, Pigmentation	Consult pharmacist
26-30	>4	More than 7	Amman	Cigarette	Non-chronic medications		Post graduate	Medical allied science	Self-employed	More than 1000	Full term	2004	Yes	No		Calcium, Multivitamins, Folic acid, Collagen, Types of herbal drink	Yes	Eczema	Relatives or fiends	Self-experience, Friends and relatives, Dermatologist	2009	Acne, Hyperpigmentation, Dark circle around eyes, Eczema, Hair loss, Body hair over growth	Wrinkle, Dark circle around eyes, Eczema, Hair loss, Body hair over growth	Good	Often	Self-experience, Social media, Friends and relatives, Dermatologist	Basic care (cleanser and moisturizer), Night cream / serum, Antiaging cream, Anti wrinkles cream, Laser hair removal, Anticellulite cream, Botulinum Toxin	Often	Satisfied	Weekly recommended	Redness, Itchy, Pain, Pigmentation	Consult cosmetologist
26-30	3-4	4	Amman	None	Non-chronic medications		High school	Cosmetology	Working full time more than 7 hours/day	Less than 500	Preterm	2023	Yes	No		Ferrous, Vitamin D, Multivitamins, Folic acid, Skin, hair and nails supplements	No		Cosmetic store	Self-experience, Social media, Friends and relatives, Dermatologist, Pharmacist	2009	Wrinkle, Hyperpigmentation, Dark circle around eyes, Eczema, Hair loss, Body hair over growth	Wrinkle, Dark circle around eyes, Eczema, Body hair over growth	Good	Usually	Self-experience, Friends and relatives, Dermatologist, Cosmetic expert	Basic care (cleanser and moisturizer), Night cream / serum, Eye cream, Scrub, Topical collagen, Laser hair removal, Anticellulite cream, Stretch marks remover, Botulinum Toxin	Usually	Very satisfied	Highly recommended	Pain, Pigmentation	Consult cosmetologist
More than 40	>4	More than 7	Amman	None	Non-chronic medications		High school	Cosmetology	Not working	No income	Full term	1999	Yes	Yes	Diabetes	Calcium, Folic acid, Collagen	Yes	Eczema	Online shopping	Social media, Friends and relatives, Dermatologist	2000	Wrinkle, Hyperpigmentation, Eczema, Hair loss, Body hair over growth	Acne, Hyperpigmentation, Dark circle around eyes, Eczema, Hair loss, Body hair over growth	Medium	Often	Friends and relatives, Cosmetic expert, Pharmacist	Sunblock when necessary, Eye cream, Scrub, Antiaging cream, Topical collagen, Exfoliating agent, Stretch marks remover, Filler	Always	Satisfied	Recommended	Redness, Itchy	Self-experience
Less than 20	1-2	3	Amman	Cigarette	Non-chronic medications		High school	Pharmacist	Self-employed	500-1000	Full term	2024	Yes	No		Ferrous, Calcium, Multivitamins, Collagen	Yes	Eczema	Relatives or fiends	Social media, Friends and relatives, Dermatologist, Cosmetic expert	2023	Acne, Wrinkle, Eczema, Hair loss	Wrinkle, Dark circle around eyes, Eczema, Body hair over growth	Very low	Seldom	Social media, Friends and relatives, Cosmetic expert, Pharmacist	Sunblock when necessary, Night cream / serum, Eye cream, Scrub, Anti wrinkles cream, Topical collagen, Laser hair removal, Stretch marks remover, Filler	Often	Satisfied	Recommended	Redness, Itchy, Pigmentation	Consult cosmetologist
20-25	1-2	Living alone	House	Cigarette	Non-chronic medications	I didn't	Post graduate	Pharmacist	Self-employed	500-1000	Full term	5/5/23	Yes	No		Vitamin D	No		Online shopping	Self-experience	2/3/2021	Acne, Dark circle around eyes, Hair loss	Acne, Hair loss	Medium	Usually	Self-experience, Social media, Friends and relatives	Basic care (cleanser and moisturizer), Sunblock when necessary, Night cream / serum, Eye cream, Anti wrinkles cream	Often	Neutral	Weekly recommended	Redness, Itchy, Pain	Consult dermatologist
26-30	0	2	Apartment	Cigarette	Chronic medications		Post graduate	Pharmacist	Part time less than 6 hours/day	500-1000	Preterm	4/4/2021	Yes	No		Folic acid, Skin, hair and nails supplements	No		Relatives or fiends	Self-experience, Social media, Dermatologist	2/9/2020	Eczema, Body hair over growth	Acne, Hyperpigmentation, Hair loss, Body hair over growth	Medium	Seldom	Self-experience	Basic care (cleanser and moisturizer), Sunblock when necessary, Night cream / serum, Eye cream, Scrub	Seldom	Dis-satisfied	Not recommended	Redness, Itchy	Self-experience
31-35	3-4	5-7	Aman	Shisha	Chronic medications		Post graduate	Cosmetology	Self-employed	500-1000	Preterm	20/5/2019	Yes	Yes		Ferrous, Calcium, Multivitamins, Folic acid, Skin, hair and nails supplements, Types of herbal drink	No		Relatives or fiends	Friends and relatives	4/4/2020	Hair loss	Wrinkle, Eczema, Hair loss, Body hair over growth	Medium	Seldom	Pharmacist	Basic care (cleanser and moisturizer), Sunblock when necessary, Botulinum Toxin, Filler	Usually	Satisfied	Recommended	None	I did nothing
31-35	3-4	5-7	Amman	Cigarette	Non-chronic medications		Graduate	Pharmacist	Self-employed	500-1000	Full term	2006	Yes	Yes	Diabetes	Calcium, Vitamin D, Multivitamins, Collagen, Skin, hair and nails supplements, Types of herbal drink	Yes	Eczema	Cosmetic store	Social media, Friends and relatives, Dermatologist	2005	Hyperpigmentation, Dark circle around eyes, Eczema, Hair loss, Body hair over growth	Wrinkle, Hyperpigmentation, Dark circle around eyes, Hair loss, Body hair over growth	Medium	Usually	Social media, Friends and relatives, Dermatologist	Basic care (cleanser and moisturizer), Night cream / serum, Eye cream, Scrub, Antiaging cream, Topical collagen, Laser hair removal, Stretch marks remover	Usually	Very satisfied	Neutral	Redness, Pain, Pigmentation	Consult cosmetologist
More than 40	3-4	4	Amman	None	Non-chronic medications		Post graduate	Medical allied science	Part time less than 6 hours/day	500-1000	Full term	1999	Yes	Yes		Calcium, Vitamin D, Multivitamins, Folic acid, Collagen, Skin, hair and nails supplements	Yes		Relatives or fiends	Friends and relatives, Dermatologist, Cosmetic expert	20008	Acne, Hyperpigmentation, Eczema, Hair loss	Wrinkle, Hyperpigmentation, Dark circle around eyes, Hair loss	Medium	Usually	Self-experience, Friends and relatives, Dermatologist, Cosmetic expert	Sunblock when necessary, Night cream / serum, Eye cream, Depigmentation creams / serum, Antiaging cream, Anti wrinkles cream, Topical collagen, Exfoliating agent, Laser hair removal	Usually	Satisfied	Recommended	Redness, Pain, Pigmentation	Consult cosmetologist
31-35	>4	3	Amman	None	Chronic medications		Post graduate	Medical allied science	Not working		Full term	20/2/20	No	Yes		Types of herbal drink	No		Clinics	Cosmetic expert	2020	Hair loss	Cellulite	I have no idea	Seldom	Dermatologist, Cosmetic expert	Basic care (cleanser and moisturizer), Sunblock when necessary, Scrub, Antiaging cream	Often	Dis-satisfied	Neutral	Pain	Self-experience
26-30	3-4	5-7	Irbid	None	Non-chronic medications		Graduate	MD	Part time less than 6 hours/day	500-1000	Full term	2020	Yes	No		Ferrous, Vitamin D, Folic acid, Collagen, Skin, hair and nails supplements	Yes		Cosmetic store	Self-experience, Social media, Dermatologist, Cosmetic expert	2009	Wrinkle, Hyperpigmentation, Dark circle around eyes	Wrinkle, Hyperpigmentation, Hair loss	Medium	Usually	Self-experience	Night cream / serum, Scrub, Antiaging cream, Anti wrinkles cream, Topical collagen, Anticellulite cream	Always	Dis-satisfied	Neutral	Redness, Pain	Consult pharmacist
36-40	1-2	2	Amman	None	Non-chronic medications		Post graduate	Cosmetology	Working full time more than 7 hours/day	More than 1000	Full term	2018	No	No		Vitamin D	No		Pharmacy	Cosmetic expert	2017	Acne	Wrinkle	Medium	Often	Cosmetic expert	Sunblock when necessary, Stretch marks remover	Usually	Neutral	Neutral	None	I did nothing
31-35	1-2	4	Irbid	None	Non-chronic medications		Graduate	Pharmacist	Working full time more than 7 hours/day	More than 1000	Full term	2009	Yes	No		Ferrous, Calcium, Multivitamins, Folic acid, Collagen, Skin, hair and nails supplements	Yes		Relatives or fiends	Self-experience, Friends and relatives, Dermatologist	2009	Hyperpigmentation, Eczema, Hair loss, Body hair over growth	Dark circle around eyes, Cellulite	Low	Seldom	Self-experience, Friends and relatives, Cosmetic expert	Sunblock when necessary, Scrub, Depigmentation creams / serum, Anti wrinkles cream, Topical collagen, Laser hair removal	Often	Dis-satisfied	Recommended	Redness, Itchy, Pain, Pigmentation	Consult pharmacist
36-40	1-2	2	Amman	None	Non-chronic medications		Post graduate	Medical allied science	Self-employed	500-1000	Preterm	201216	Yes	Yes		Multivitamins, Folic acid, Collagen	Yes		Cosmetic store	Friends and relatives	20112	Acne, Hyperpigmentation	Acne, Wrinkle, Dark circle around eyes, Eczema, Hair loss	I have no idea	Often	Social media, Friends and relatives, Dermatologist	Basic care (cleanser and moisturizer), Sunblock when necessary, Night cream / serum, Scrub, Antiaging cream, Anti wrinkles cream, Anticellulite cream, Stretch marks remover, Filler	Often	Neutral	Neutral	Pigmentation	Consult pharmacist
26-30	3-4	4	Amman	Cigarette	Non-chronic medications		High school	MD	Part time less than 6 hours/day	500-1000	Preterm	2020	Yes	No		Vitamin D, Multivitamins	No		Pharmacy	Self-experience	2020	Eczema	Eczema	Good	Usually	Self-experience	Sunblock when necessary, Night cream / serum, Anti wrinkles cream	Usually	Satisfied	Neutral	None	I did nothing
36-40	3-4	4	Amman	Cigarette	Non-chronic medications		High school	Pharmacist	Part time less than 6 hours/day	More than 1000	Full term	2020	No	No		Calcium, Multivitamins, Folic acid, Skin, hair and nails supplements	Yes		Relatives or fiends	Self-experience, Friends and relatives, Dermatologist, Cosmetic expert	2008	Wrinkle, Dark circle around eyes, Eczema, Hair loss, Body hair over growth	Wrinkle, Dark circle around eyes, Eczema, Hair loss, Body hair over growth	Good	Always	Self-experience, Friends and relatives, Dermatologist, Cosmetic expert	Night cream / serum, Scrub, Depigmentation creams / serum, Antiaging cream, Exfoliating agent, Stretch marks remover, Botulinum Toxin, Filler	Usually	Very satisfied	Recommended	Redness, Pain, Pigmentation	Consult dermatologist
26-30	1-2	4	Amman	Shisha	Non-chronic medications		Graduate	Business	Not working	No income	Full term	2023	Yes	No		Ferrous, Multivitamins	No		Clinics	Dermatologist	2020	Acne	Acne	Very low	Usually	Self-experience	Basic care (cleanser and moisturizer), Sunblock when necessary, Night cream / serum	Always	Very satisfied	Highly recommended	None	I did nothing
Less than 20	1-2	Living alone	Amman	Cigarette	Chronic medications		High school	Pharmacist	Not working		Full term	8922	No	No		Calcium, Vitamin D, Multivitamins	No		Online shopping	Pharmacist	8420	Hair loss	Acne, Eczema, Hair loss	Good	Seldom	Cosmetic expert	Basic care (cleanser and moisturizer), Sunblock when necessary, Night cream / serum, Eye cream, Topical collagen, Anticellulite cream, Filler	Often	Neutral	Weekly recommended	None	Consult dermatologist
31-35	1-2	4	Amman	Shisha	Non-chronic medications		Post graduate	Pharmacist	Self-employed	500-1000	Full term	2022	No	No		Vitamin D, Multivitamins	No		Pharmacy	Pharmacist	2020	Acne, Cellulite	Cellulite	Low	Usually	Pharmacist	Anti wrinkles cream, Topical collagen	Often	Neutral	Neutral	Itchy	Consult pharmacist
20-25	1-2	2	Amman	None	Non-chronic medications		High school	Cosmetology	Self-employed	500-1000	Full term	2023	No	No		Multivitamins	No		Online shopping	Self-experience	2022	Dark circle around eyes	Dark circle around eyes	Very good	Rarely	Social media	Sunblock when necessary, Eye cream	Often	Very satisfied	Highly recommended	None	I did nothing
More than 40	>4	More than 7	Amman	Cigarette	Chronic medications		Post graduate	Medical allied science	Not working		Preterm	4/4/2020	Yes	No		Ferrous, Calcium, Vitamin D, Folic acid, Collagen	No		Cosmetic store	Social media, Friends and relatives, Pharmacist	3/3/20	Acne, Hyperpigmentation, Dark circle around eyes, Hair loss	Acne, Dark circle around eyes, Hair loss	Good	Often	Social media, Dermatologist, Pharmacist	Basic care (cleanser and moisturizer), Sunblock when necessary	Often	Neutral	Neutral	Pigmentation	Consult cosmetologist
31-35	3-4	4	Amman	Shisha	Non-chronic medications		Graduate	Cosmetology	Self-employed	Less than 500	Preterm	2023	Yes	No		Multivitamins	No		Online shopping	Cosmetic expert	2023	Body hair over growth	Body hair over growth	Very good	Rarely	Friends and relatives	Basic care (cleanser and moisturizer)	Often	Neutral	Neutral	None	Self-experience
36-40	1-2	3	5/5/22	None	Non-chronic medications		Graduate	Cosmetology	Part time less than 6 hours/day	Less than 500	Preterm	7/78/20	Yes	Yes		Calcium, Multivitamins, Skin, hair and nails supplements	No		Online shopping	Cosmetic expert	20/5/20	Body hair over growth	Dark circle around eyes, Cellulite	Low	Often	Pharmacist	Basic care (cleanser and moisturizer), Sunblock when necessary, Night cream / serum, Eye cream, Scrub, Antiaging cream, Anticellulite cream, Botulinum Toxin	Often	Dis-satisfied	Neutral	Itchy, Pain, Pigmentation	I did nothing
26-30	0	Living alone	Amman	Shisha	Non-chronic medications		Post graduate	Medical allied science	Not working	No income	Preterm	2020	No	No		Folic acid	No		Clinics	Dermatologist	2020	Hyperpigmentation	Hyperpigmentation	Low	Usually	Dermatologist, Cosmetic expert	Eye cream, Depigmentation creams / serum	Always	Very satisfied	Highly recommended	None	Consult dermatologist
31-35	3-4	4	Amman	None	Chronic medications		Graduate	Pharmacist	Part time less than 6 hours/day	No income	Full term	9/1/2021	Yes	Yes		Skin, hair and nails supplements	No		Relatives or fiends	Dermatologist	6/4/22	Eczema, Hair loss	Eczema, Hair loss	Good	Seldom	Cosmetic expert	Basic care (cleanser and moisturizer), Sunblock when necessary, Scrub, Depigmentation creams / serum, Topical collagen, Exfoliating agent, Laser hair removal	Often	Neutral	Weekly recommended	None	Self-experience
31-35	1-2	4	Amman	Cigarette	Chronic medications	Dm	Graduate	Pharmacist	Part time less than 6 hours/day	500-1000	Full term	2021	Yes	Yes	Insulin	Multivitamins	No		Pharmacy	Friends and relatives	2021	Body hair over growth	Body hair over growth	Good	Seldom	Social media	Sunblock when necessary	Usually	Neutral	Neutral	Itchy	Self-experience
36-40	3-4	5-7	Amman	Shisha	Non-chronic medications		Graduate	Medical allied science	Working full time more than 7 hours/day	More than 1000	Full term	2021	Yes	No		Multivitamins	No		Clinics	Dermatologist	2000	Acne	Acne	Medium	Often	Dermatologist	Basic care (cleanser and moisturizer)	Often	Neutral	Neutral	Redness	Consult dermatologist
Less than 20	1-2	5-7	Amman	Shisha	Non-chronic medications		Graduate	Medical allied science	Not working	No income	Full term	7/12/19	Yes	No		Ferrous, Vitamin D, Collagen, Types of herbal drink	No		Pharmacy	Dermatologist	6/6/19	Eczema	Acne, Wrinkle, Hair loss, Body hair over growth, Cellulite	Good	Seldom	Dermatologist, Pharmacist	Basic care (cleanser and moisturizer), Sunblock when necessary, Night cream / serum, Scrub	Often	Neutral	Highly recommended	None	I did nothing
31-35	0	2	Amman	None	Non-chronic medications		Graduate	Cosmetology	Self-employed	More than 1000	Preterm	2024	Yes	No		Folic acid	No		Pharmacy	Dermatologist	2000	Acne	Dark circle around eyes	Medium	Often	Dermatologist	Eye cream	Always	Very satisfied	Highly recommended	None	Consult dermatologist
31-35	1-2	4	Amman	None	Non-chronic medications		Graduate	Pharmacist	Part time less than 6 hours/day	Less than 500	Full term	2020	Yes	Yes	Colon	Ferrous, Vitamin D, Collagen	Yes	Itchiness	Clinics	Self-experience, Friends and relatives, Dermatologist, Pharmacist	2020	Wrinkle, Hyperpigmentation, Eczema, Body hair over growth, Cellulite	Acne, Hyperpigmentation, Eczema, Hair loss, Cellulite	Good	Usually	Social media, Dermatologist, Cosmetic expert	Sunblock when necessary, Eye cream, Depigmentation creams / serum, Anti wrinkles cream, Laser hair removal	Always	Neutral	Weekly recommended	Itchy, Pigmentation	Consult pharmacist
More than 40	>4	2	Amman	Cigarette	Non-chronic medications		Post graduate	Pharmacist	Self-employed		Preterm	7/11/20	No	Yes		Multivitamins	No		Cosmetic store	Self-experience, Social media, Dermatologist, Cosmetic expert	5/5/18	Acne, Wrinkle, Hyperpigmentation	Acne, Wrinkle, Hyperpigmentation, Hair loss, Body hair over growth	I have no idea	Rarely	Self-experience, Social media, Dermatologist	Basic care (cleanser and moisturizer), Sunblock when necessary	Usually	Neutral	Not recommended	None	Self-experience
26-30	1-2	3	2024	Shisha	Non-chronic medications		Graduate	Pharmacist	Part time less than 6 hours/day	500-1000	Full term	2022	No	No		Multivitamins	No		Pharmacy	Pharmacist	2021	Eczema	Hair loss	Good	Usually	Pharmacist	Night cream / serum	Often	Very satisfied	Highly recommended	None	Consult pharmacist
31-35	1-2	3	Amman	None	Non-chronic medications		Graduate	Pharmacist	Part time less than 6 hours/day	Less than 500	Preterm	2007	Yes	Yes		Vitamin D, Folic acid, Collagen, Skin, hair and nails supplements	Yes	Acne	Relatives or fiends	Social media, Dermatologist, Cosmetic expert, Pharmacist	2008	Wrinkle, Dark circle around eyes, Eczema, Hair loss	Acne, Hyperpigmentation, Dark circle around eyes, Eczema	Good	Usually	Social media, Friends and relatives, Cosmetic expert	Sunblock when necessary, Eye cream, Depigmentation creams / serum, Anti wrinkles cream, Topical collagen	Always	Neutral	Highly recommended	Itchy, Pigmentation, None	Consult pharmacist
20-25	1-2	Living alone	Amman	Cigarette	Non-chronic medications		Graduate	Medical allied science	Part time less than 6 hours/day		Full term	5/3/20	Yes	No		Ferrous	No		Pharmacy	Self-experience	9/11/19	Acne	Acne, Wrinkle, Hair loss	Medium	Always	Social media	Basic care (cleanser and moisturizer), Sunblock when necessary, Night cream / serum, Eye cream, Exfoliating agent, Stretch marks remover, Filler, Injections	Rarely	Dis-satisfied	Recommended	Redness, Itchy, Pain	I did nothing
36-40	3-4	5-7	Amman	Shisha	Non-chronic medications		Post graduate	Cosmetology	Self-employed	500-1000	Preterm	2015	Yes	No		Multivitamins	No		Relatives or fiends	Friends and relatives	2021	Wrinkle	Wrinkle	Medium	Often	Friends and relatives	Night cream / serum, Anti wrinkles cream	Often	Dis-satisfied	Weekly recommended	None	I did nothing
31-35	3-4	5-7	Amman	None	Non-chronic medications		Graduate	Medical allied science	Part time less than 6 hours/day	Less than 500	Preterm	2023	Yes	Yes		Calcium, Multivitamins, Folic acid, Skin, hair and nails supplements	Yes		Relatives or fiends	Self-experience, Friends and relatives, Dermatologist, Pharmacist	2022	Acne, Hyperpigmentation, Eczema, Hair loss	Wrinkle, Hyperpigmentation, Eczema, Body hair over growth	Medium	Seldom	Self-experience, Friends and relatives, Dermatologist	Basic care (cleanser and moisturizer), Eye cream, Depigmentation creams / serum, Topical collagen	Usually	Satisfied	Neutral	Redness, Pain, Pigmentation	Consult cosmetologist
31-35	3-4	5-7	Amman	None	Non-chronic medications		Graduate	Medical allied science	Self-employed	More than 1000	Full term	2024	Yes	No		Calcium, Folic acid	Yes		Relatives or fiends	Self-experience, Friends and relatives, Cosmetic expert	2024	Wrinkle, Eczema, Hair loss, Body hair over growth	Wrinkle, Dark circle around eyes, Eczema, Body hair over growth	Good	Often	Social media, Friends and relatives, Cosmetic expert	Sunblock when necessary, Scrub, Laser hair removal, Stretch marks remover, Injections	Always	Neutral	Neutral	Itchy, Pain	Consult pharmacist
31-35	3-4	5-7	Amman	Cigarette	Chronic medications		Graduate	Medical allied science	Part time less than 6 hours/day	More than 1000	Full term	2007	Yes	Yes	Nut allergy	Calcium, Multivitamins, Folic acid	Yes	Dark spots	Relatives or fiends	Social media, Dermatologist, Cosmetic expert, Pharmacist	2006	Hyperpigmentation, Dark circle around eyes, Body hair over growth	Acne, Eczema, Cellulite	Medium	Always	Social media, Friends and relatives, Dermatologist, Pharmacist	Night cream / serum, Depigmentation creams / serum, Antiaging cream, Topical collagen	Usually	Satisfied	Recommended	Itchy, Pain, Pigmentation	Consult cosmetologist
31-35	1-2	4	Amman	None	Non-chronic medications		Post graduate	Pharmacist	Part time less than 6 hours/day	500-1000	Full term	2020	Yes	Yes	Colon	Calcium, Multivitamins, Folic acid, Collagen	Yes	Acne	Relatives or fiends	Social media, Dermatologist, Cosmetic expert	2020	Acne, Hyperpigmentation, Dark circle around eyes, Body hair over growth	Wrinkle, Eczema, Hair loss, Body hair over growth	Medium	Often	Friends and relatives, Dermatologist, Cosmetic expert	Night cream / serum, Eye cream, Depigmentation creams / serum, Anti wrinkles cream, Exfoliating agent, Laser hair removal, Stretch marks remover	Always	Satisfied	Recommended	Itchy, Pigmentation	Consult pharmacist
31-35	3-4	4	Amman	None	Non-chronic medications		Graduate	Cosmetology	Not working	No income	Full term	2020	Yes	No		Calcium, Vitamin D, Folic acid, Collagen	Yes	Eczema	Relatives or fiends	Social media, Dermatologist, Cosmetic expert, Pharmacist	2009	Wrinkle, Dark circle around eyes	Wrinkle, Dark circle around eyes, Hair loss, Body hair over growth	Medium	Rarely	Social media, Friends and relatives, Cosmetic expert	Sunblock when necessary, Eye cream, Scrub, Depigmentation creams / serum, Anti wrinkles cream, Botulinum Toxin	Always	Satisfied	Neutral	Redness, Pain	Consult dermatologist
31-35	1-2	4	Amman	None	Non-chronic medications		High school	Medical allied science	Part time less than 6 hours/day	500-1000	Full term	2021	Yes	No		Calcium, Multivitamins, Skin, hair and nails supplements	Yes	Eczema/acne	Online shopping	Social media, Friends and relatives, Cosmetic expert	2020	Wrinkle, Dark circle around eyes, Hair loss, Body hair over growth	Wrinkle, Eczema, Body hair over growth	Good	Usually	Dermatologist	Basic care (cleanser and moisturizer), Eye cream, Depigmentation creams / serum, Antiaging cream, Botulinum Toxin, Filler	Often	Dis-satisfied	Recommended	None	Consult cosmetologist
26-30	1-2	4	Amman	None	Non-chronic medications		Post graduate	Medical allied science	Part time less than 6 hours/day	500-1000	Preterm	2017	Yes	No		Skin, hair and nails supplements	Yes	Redness	Pharmacy	Friends and relatives, Pharmacist	2018	Hyperpigmentation, Hair loss, Body hair over growth	Wrinkle, Dark circle around eyes, Hair loss, Body hair over growth	Medium	Rarely	Friends and relatives, Dermatologist, Pharmacist	Sunblock when necessary, Eye cream, Antiaging cream, Anti wrinkles cream, Topical collagen, Filler	Usually	Very satisfied	Neutral	None	Consult dermatologist
31-35	1-2	3	Amman	Cigarette	Non-chronic medications		Graduate	Medical allied science	Part time less than 6 hours/day	500-1000	Full term	2021	Yes	No		Calcium, Multivitamins, Collagen, Types of herbal drink	Yes	Acne	Relatives or fiends	Social media, Dermatologist, Pharmacist	2020	Wrinkle, Dark circle around eyes, Hair loss, Cellulite	Hyperpigmentation, Dark circle around eyes, Hair loss, Body hair over growth	I have no idea	Always	Social media, Friends and relatives, Dermatologist	Basic care (cleanser and moisturizer), Eye cream, Scrub, Topical collagen, Exfoliating agent, Laser hair removal, Anticellulite cream, Botulinum Toxin	Usually	Dis-satisfied	Highly recommended	Pain	Consult pharmacist
36-40	1-2	4	Amman	Cigarette	Non-chronic medications		Graduate	Pharmacist	Self-employed	500-1000	Preterm	2020	Yes	Yes	Colon	Vitamin D, Folic acid, Collagen	Yes	Itchiness	Clinics	Dermatologist, Cosmetic expert	2021	Acne, Eczema, Body hair over growth	Hyperpigmentation, Eczema, Body hair over growth	Medium	Always	Pharmacist	Sunblock when necessary, Depigmentation creams / serum, Antiaging cream, Topical collagen, Botulinum Toxin	Always	Un-satisfied	Not recommended	Itchy, Pain	Consult pharmacist
26-30	3-4	4	Amman	None	Non-chronic medications		High school	Pharmacist	Part time less than 6 hours/day	500-1000	Full term	2020	Yes	No		Ferrous, Vitamin D, Skin, hair and nails supplements	No		Clinics	Social media, Cosmetic expert	2021	Wrinkle, Eczema, Body hair over growth	Wrinkle, Dark circle around eyes, Hair loss	Good	Always	Self-experience	Basic care (cleanser and moisturizer), Sunblock when necessary, Depigmentation creams / serum, Antiaging cream, Anti wrinkles cream, Topical collagen, Laser hair removal, Botulinum Toxin	Always	Neutral	Recommended	Redness, Pain, Pigmentation	Consult dermatologist
31-35	1-2	4	Amman	None	Non-chronic medications		Post graduate	MD	Part time less than 6 hours/day		Preterm	9/10/21	Yes	No		Calcium	No		Online shopping	Cosmetic expert	6/10/20	Eczema	Eczema, Hair loss, Body hair over growth	Good	Rarely	Cosmetic expert	Basic care (cleanser and moisturizer)	Often	Neutral	Recommended	Pigmentation	Consult pharmacist
31-35	1-2	4	Amman	Shisha	Non-chronic medications		Post graduate	Medical allied science	Working full time more than 7 hours/day	More than 1000	Full term	2020	Yes	No		Vitamin D, Multivitamins	No		Pharmacy	Self-experience	2020	Body hair over growth	Cellulite	Good	Seldom	Pharmacist	Anticellulite cream	Often	Satisfied	Recommended	None	Self-experience
26-30	3-4	5-7	Amman	None	Non-chronic medications		High school	Cosmetology	Part time less than 6 hours/day	500-1000	Full term	2021	Yes	Yes		Folic acid, Collagen, Skin, hair and nails supplements	Yes	Acne	Clinics	Social media, Friends and relatives, Cosmetic expert, Pharmacist	2021	Wrinkle, Dark circle around eyes, Eczema, Body hair over growth	Acne, Hyperpigmentation, Dark circle around eyes, Hair loss, Body hair over growth	I have no idea	Rarely	Social media, Pharmacist	Sunblock when necessary, Eye cream, Depigmentation creams / serum, Antiaging cream, Topical collagen, Laser hair removal, Stretch marks remover, Botulinum Toxin	Usually	Very satisfied	Recommended	Redness, Pigmentation	Consult cosmetologist
26-30	0	Living alone	Amman	Cigarette	Non-chronic medications		Graduate	Cosmetology	Self-employed	500-1000	Preterm	2023	No	No		Multivitamins	No		Online shopping	Self-experience	2020	Hair loss	Hyperpigmentation	Medium	Usually	Self-experience	Depigmentation creams / serum	Always	Very satisfied	Highly recommended	None	I did nothing
31-35	>4	More than 7	Amman	None	Non-chronic medications		Graduate	Medical allied science	Part time less than 6 hours/day	500-1000	Preterm	2010	Yes	Yes		Ferrous, Vitamin D, Multivitamins, Folic acid, Collagen	No		Clinics	Social media, Dermatologist, Cosmetic expert	2011	Hyperpigmentation, Eczema, Hair loss, Body hair over growth	Hyperpigmentation, Dark circle around eyes, Eczema, Hair loss, Body hair over growth	Medium	Often	Cosmetic expert	Sunblock when necessary, Eye cream, Scrub, Antiaging cream, Exfoliating agent	Always	Very satisfied	Highly recommended	None	Consult pharmacist
26-30	1-2	2	Amman	None	Non-chronic medications		Graduate	Cosmetology	Self-employed	Less than 500	Preterm	2023	No	No		Multivitamins	No		Clinics	Dermatologist	2023	Eczema	Body hair over growth	Good	Usually	Dermatologist	Anticellulite cream, Stretch marks remover	Always	Very satisfied	Highly recommended	None	Consult dermatologist
More than 40	3-4	5-7	Amman	None	Non-chronic medications		Post graduate	MD	Part time less than 6 hours/day	500-1000	Full term	2005	Yes	No		Calcium, Folic acid	No		Online shopping	Social media, Friends and relatives, Dermatologist, Cosmetic expert	2006	Wrinkle, Dark circle around eyes, Eczema, Hair loss	Acne, Dark circle around eyes, Eczema, Body hair over growth	Good	Usually	Social media, Friends and relatives, Dermatologist, Pharmacist	Night cream / serum, Scrub, Depigmentation creams / serum, Antiaging cream, Topical collagen, Laser hair removal, Stretch marks remover	Usually	Dis-satisfied	Weekly recommended	Redness, Pain, Pigmentation	I did nothing
26-30	0	3	Amman	Cigarette	Chronic medications		Post graduate	Medical allied science	Part time less than 6 hours/day		Preterm	2020	Yes	Yes		Vitamin D, Folic acid, Types of herbal drink	No		Pharmacy	Cosmetic expert	2019	Acne, Wrinkle, Dark circle around eyes, Eczema, Hair loss, Body hair over growth	Acne, Wrinkle, Dark circle around eyes, Eczema, Hair loss, Body hair over growth	Medium	Often	Friends and relatives	Basic care (cleanser and moisturizer), Scrub	Often	Satisfied	Highly recommended	Itchy	I did nothing
31-35	1-2	4	Amman	None	Non-chronic medications		High school	Medical allied science	Self-employed	500-1000	Preterm	2019	Yes	No		Vitamin D, Folic acid, Collagen	Yes	Eczema	Clinics	Social media, Dermatologist, Cosmetic expert	2020	Acne, Dark circle around eyes, Eczema, Body hair over growth	Wrinkle, Dark circle around eyes, Eczema, Hair loss	Medium	Always	Cosmetic expert	Basic care (cleanser and moisturizer), Night cream / serum, Topical collagen, Anticellulite cream, Stretch marks remover	Always	Satisfied	Recommended	Pigmentation	Consult cosmetologist
More than 40	3-4	5-7	Amman	Shisha	Chronic medications	Hypertension	Graduate	MD	Self-employed	More than 1000	Full term	2016	No	Yes	Hypertension	Vitamin D, Multivitamins	Yes	Acne	Pharmacy	Dermatologist	2000	Acne	Acne	Very good	Usually	Dermatologist	Basic care (cleanser and moisturizer)	Usually	Satisfied	Recommended	Pain	Consult dermatologist
31-35	1-2	4	Amman	None	Non-chronic medications		Graduate	Medical allied science	Not working		Preterm	2019	Yes	No		Vitamin D	No		Relatives or fiends	Dermatologist, Cosmetic expert, Pharmacist	2020	Hyperpigmentation, Dark circle around eyes, Eczema, Hair loss	Wrinkle, Hyperpigmentation, Dark circle around eyes, Eczema, Hair loss, Body hair over growth	Low	Rarely	Cosmetic expert	Basic care (cleanser and moisturizer), Sunblock when necessary, Anticellulite cream, Botulinum Toxin, Filler, Injections	Usually	Dis-satisfied	Highly recommended	Redness	Consult cosmetologist
36-40	1-2	4	Amman	None	Chronic medications		High school	Cosmetology	Not working	No income	Full term	2009	Yes	No		Vitamin D, Collagen, Skin, hair and nails supplements	No		Relatives or fiends	Self-experience, Friends and relatives, Dermatologist	2007	Wrinkle, Hyperpigmentation, Eczema, Hair loss, Body hair over growth	Acne, Hyperpigmentation, Dark circle around eyes, Hair loss, Body hair over growth	Good	Always	Self-experience, Friends and relatives, Dermatologist	Basic care (cleanser and moisturizer), Night cream / serum, Depigmentation creams / serum, Antiaging cream, Topical collagen, Laser hair removal, Anticellulite cream	Seldom	Un-satisfied	Not recommended	Redness, Pigmentation	Self-experience
31-35	1-2	3	Amman	None	Non-chronic medications		Graduate	Medical allied science	Self-employed	500-1000	Preterm	2018	Yes	No		Vitamin D, Folic acid, Skin, hair and nails supplements	Yes		Clinics	Dermatologist	2016	Hyperpigmentation	Hyperpigmentation	Good	Usually	Dermatologist	Depigmentation creams / serum	Always	Very satisfied	Highly recommended	None	Consult cosmetologist
36-40	1-2	4	Amman	None	Non-chronic medications		Post graduate	Pharmacist	Working full time more than 7 hours/day	Less than 500	Full term	2019	Yes	No		Calcium, Multivitamins, Collagen, Skin, hair and nails supplements	No		Pharmacy	Self-experience, Pharmacist	2021	Wrinkle, Hyperpigmentation, Eczema, Cellulite	Acne, Dark circle around eyes, Eczema	Good	Usually	Self-experience, Social media, Dermatologist, Cosmetic expert	Basic care (cleanser and moisturizer), Sunblock when necessary, Anti wrinkles cream, Topical collagen, Exfoliating agent, Botulinum Toxin, Injections	Often	Very satisfied	Highly recommended	None	Consult dermatologist
26-30	1-2	2	Amman	Cigarette	Non-chronic medications		Graduate	Business	Self-employed	500-1000	Preterm	2022	No	No		Multivitamins	No		Relatives or fiends	Friends and relatives	2022	Hair loss	Hair loss	Medium	Often	Friends and relatives	Basic care (cleanser and moisturizer)	Seldom	Neutral	Neutral	None	I did nothing
36-40	>4	Living alone	Amman	None	Chronic medications		Post graduate	Pharmacist	Not working		Full term	2021	No	Yes		Calcium, Multivitamins, Folic acid, Types of herbal drink	Yes		Cosmetic store	Dermatologist	2022	Eczema, Hair loss	Acne, Wrinkle, Eczema, Hair loss	Good	Always	Self-experience, Social media	Depigmentation creams / serum, Antiaging cream, Laser hair removal, Botulinum Toxin	Always	Dis-satisfied	Neutral	None	Consult pharmacist
More than 40	3-4	5-7	Amman	None	Non-chronic medications		High school	Medical allied science	Self-employed	500-1000	Full term	2010	No	No		Multivitamins	No		Pharmacy	Pharmacist	2010	Eczema	Eczema	Good	Often	Pharmacist	Night cream / serum	Usually	Satisfied	Recommended	None	Consult pharmacist
31-35	1-2	Living alone	Amman	Cigarette	Non-chronic medications		Post graduate	Pharmacist	Part time less than 6 hours/day	More than 1000	Full term	2006	Yes	No		Ferrous, Vitamin D, Collagen, Skin, hair and nails supplements	No		Clinics	Self-experience, Social media, Dermatologist, Pharmacist	2004	Acne, Dark circle around eyes, Eczema, Body hair over growth	Acne, Eczema	Very good	Usually	Social media, Dermatologist	Basic care (cleanser and moisturizer), Sunblock when necessary, Eye cream, Depigmentation creams / serum, Antiaging cream, Anti wrinkles cream, Topical collagen, Anticellulite cream, Filler	Often	Very satisfied	Highly recommended	None	I did nothing
More than 40	>4	5-7	Amman	Cigarette	Chronic medications	Dm	High school	Non	Not working	No income	Full term	2000	No	Yes	Dm	Multivitamins	No		Relatives or fiends	Friends and relatives	2000	Wrinkle	Wrinkle	Medium	Often	Friends and relatives	Anti wrinkles cream	Often	Neutral	Weekly recommended	None	Self-experience
31-35	1-2	4	Amman	None	Non-chronic medications		Graduate	Medical allied science	Part time less than 6 hours/day	500-1000	Full term	2009	Yes	No		Calcium, Vitamin D, Multivitamins, Folic acid, Collagen	No		Online shopping	Social media, Friends and relatives, Cosmetic expert	2019	Acne, Hyperpigmentation, Eczema, Hair loss, Body hair over growth	Acne, Hyperpigmentation, Hair loss, Body hair over growth	Good	Usually	Social media, Friends and relatives, Dermatologist	Basic care (cleanser and moisturizer), Sunblock when necessary, Night cream / serum, Eye cream, Exfoliating agent, Laser hair removal	Usually	Neutral	Neutral	Pain	Consult pharmacist
More than 40	3-4	3	Ajloon	None	Non-chronic medications		Graduate	MD	Part time less than 6 hours/day	More than 1000	Full term	2010	Yes	No		Ferrous	No		Cosmetic store	Social media, Friends and relatives, Dermatologist	2011	Wrinkle, Hyperpigmentation, Dark circle around eyes, Hair loss	Acne, Dark circle around eyes, Hair loss, Body hair over growth	Good	Always	Self-experience, Friends and relatives, Dermatologist, Cosmetic expert	Basic care (cleanser and moisturizer), Night cream / serum, Eye cream, Antiaging cream, Anti wrinkles cream, Exfoliating agent, Anticellulite cream, Botulinum Toxin	Often	Very satisfied	Recommended	Itchy	Self-experience
More than 40	1-2	2	Amman	Cigarette	Chronic medications	Thyroid	High school	Non	Self-employed	More than 1000	Preterm	2000	No	Yes	Thyroid	Vitamin D, Multivitamins	No		Online shopping	Pharmacist	2000	Acne	Acne	Very good	Always	Social media	Basic care (cleanser and moisturizer)	Usually	Neutral	Recommended	None	Consult cosmetologist
31-35	1-2	2	Amman	Shisha	Non-chronic medications		Graduate	Sport	Part time less than 6 hours/day	500-1000	Full term	2022	Yes	No		Vitamin D, Multivitamins	No		Pharmacy	Pharmacist	2012	Eczema	Acne	Medium	Usually	Dermatologist, Pharmacist	Basic care (cleanser and moisturizer), Sunblock when necessary, Night cream / serum	Usually	Neutral	Neutral	None	Consult dermatologist
26-30	0	Living alone	Amman	Cigarette	Non-chronic medications		High school	Cosmetology	Self-employed	500-1000	Full term	2023	No	No		Vitamin D, Skin, hair and nails supplements	Yes	Pigmentation	Pharmacy	Dermatologist	2023	Acne	Hyperpigmentation	Medium	Always	Dermatologist	Basic care (cleanser and moisturizer), Night cream / serum, Depigmentation creams / serum	Always	Very satisfied	Highly recommended	Itchy	Consult dermatologist
31-35	3-4	5-7	Amman	None	Non-chronic medications		High school	Cosmetology	Part time less than 6 hours/day	Less than 500	Full term	2003	Yes	Yes	Hypothyroidism	Calcium, Vitamin D, Folic acid, Collagen	Yes	Eczema	Relatives or fiends	Self-experience, Friends and relatives, Dermatologist	2004	Acne, Wrinkle, Dark circle around eyes, Eczema	Acne, Hyperpigmentation, Eczema, Hair loss	Good	Usually	Social media, Dermatologist	Basic care (cleanser and moisturizer), Sunblock when necessary, Eye cream, Antiaging cream, Topical collagen, Exfoliating agent, Anticellulite cream, Stretch marks remover	Often	Dis-satisfied	Highly recommended	Redness, Pain	Consult pharmacist
36-40	3-4	4	Amman	Shisha	Non-chronic medications		Graduate	Pharmacist	Part time less than 6 hours/day	500-1000	Full term	2009	Yes	No		Folic acid	No		Relatives or fiends	Friends and relatives	2009	Hyperpigmentation	Hyperpigmentation	Very good	Usually	Friends and relatives	Depigmentation creams / serum	Always	Very satisfied	Highly recommended	None	Self-experience
Less than 20	1-2	3	Amman	None	Non-chronic medications		High school	Pharmacist	Self-employed		Preterm	2021	Yes	No		Types of herbal drink	No		Clinics	Dermatologist, Pharmacist	2019	Eczema	Eczema, Hair loss, Body hair over growth	Good	Usually	Dermatologist, Cosmetic expert, Pharmacist	Basic care (cleanser and moisturizer), Antiaging cream, Exfoliating agent, Anticellulite cream, Filler, Injections	Rarely	Un-satisfied	Not recommended	Pain, Pigmentation	Consult cosmetologist
36-40	1-2	2	Amman	None	Non-chronic medications		Post graduate	MD	Working full time more than 7 hours/day	More than 1000	Full term	2021	Yes	No		Multivitamins, Folic acid	No		Pharmacy	Dermatologist	2017	Wrinkle	Wrinkle	Good	Always	Self-experience, Dermatologist	Anti wrinkles cream	Usually	Satisfied	Recommended	Pigmentation	Self-experience
26-30	1-2	4	Amman	None	Non-chronic medications		High school	MD	Part time less than 6 hours/day	500-1000	Full term	2014	Yes	No		Calcium, Collagen	No		Relatives or fiends	Social media, Dermatologist, Cosmetic expert	2015	Hyperpigmentation, Dark circle around eyes, Hair loss, Cellulite	Wrinkle, Hyperpigmentation, Eczema, Body hair over growth	Medium	Always	Social media, Friends and relatives, Cosmetic expert, Pharmacist	Basic care (cleanser and moisturizer), Sunblock when necessary, Night cream / serum, Scrub, Depigmentation creams / serum, Anti wrinkles cream, Exfoliating agent, Laser hair removal, Stretch marks remover, Botulinum Toxin	Usually	Neutral	Recommended	Redness	I did nothing
31-35	1-2	3	Amman	Shisha	Non-chronic medications		Graduate	Medical allied science	Working full time more than 7 hours/day	More than 1000	Full term	2015	Yes	No		Multivitamins, Collagen	No		Cosmetic store	Friends and relatives, Cosmetic expert	2015	Dark circle around eyes	Acne	Good	Always	Friends and relatives, Cosmetic expert	Eye cream, Antiaging cream	Usually	Satisfied	Neutral	None	Self-experience
31-35	1-2	4	Amman	None	Non-chronic medications		Graduate	Pharmacist	Working full time more than 7 hours/day	More than 1000	Full term	1016	Yes	No		Calcium, Multivitamins, Folic acid, Collagen	No		Pharmacy	Self-experience, Friends and relatives, Pharmacist	2017	Wrinkle, Dark circle around eyes, Eczema, Cellulite	Acne, Dark circle around eyes, Eczema, Hair loss, Body hair over growth	Good	Always	Self-experience, Dermatologist, Pharmacist	Basic care (cleanser and moisturizer), Sunblock when necessary, Eye cream, Topical collagen, Exfoliating agent, Laser hair removal, Anticellulite cream, Stretch marks remover	Often	Satisfied	Recommended	Redness, Pain	Consult pharmacist
36-40	3-4	3	Amman	Shisha	Non-chronic medications		Graduate	Medical allied science	Part time less than 6 hours/day		Preterm	2018	Yes	No		Ferrous, Calcium, Vitamin D, Skin, hair and nails supplements	No		Relatives or fiends	Friends and relatives	2020	Acne, Eczema	Acne, Dark circle around eyes, Eczema, Hair loss	Good	Usually	Cosmetic expert	Basic care (cleanser and moisturizer), Sunblock when necessary, Topical collagen, Exfoliating agent, Anticellulite cream, Stretch marks remover, Filler	Seldom	Satisfied	Weekly recommended	Redness, Itchy	Consult dermatologist
36-40	3-4	5-7	Amman	None	Non-chronic medications		Post graduate	MD	Working full time more than 7 hours/day	More than 1000	Full term	2022	Yes	No		Vitamin D, Multivitamins, Folic acid	No		Clinics	Dermatologist	2029	Wrinkle	Cellulite	Medium	Always	Self-experience, Dermatologist	Basic care (cleanser and moisturizer), Night cream / serum, Antiaging cream, Anti wrinkles cream	Always	Satisfied	Neutral	None	Consult dermatologist
31-35	1-2	3	Amman	Shisha	Non-chronic medications		Graduate	محاماه	Part time less than 6 hours/day	More than 1000	Full term	2018	Yes	No		Ferrous, Calcium, Vitamin D, Multivitamins	No		Online shopping	Social media	2017	Acne, Wrinkle, Hyperpigmentation, Eczema, Hair loss	Acne, Wrinkle, Hyperpigmentation, Hair loss	Medium	Seldom	Self-experience, Social media, Friends and relatives	Basic care (cleanser and moisturizer), Sunblock when necessary, Night cream / serum, Eye cream	Often	Neutral	Neutral	Redness, Itchy	Self-experience
36-40	3-4	5-7	عمان	Cigarette	Chronic medications	ضغط	High school	توجيهي	Not working	Less than 500	Full term	2010	No	Yes	ضغط	Folic acid	No		Relatives or fiends	Social media, Friends and relatives	2010	Acne, Wrinkle, Hyperpigmentation	Acne, Dark circle around eyes	Good	Seldom	Self-experience, Social media, Dermatologist	Basic care (cleanser and moisturizer), Sunblock when necessary, Night cream / serum, Eye cream, Scrub, Depigmentation creams / serum, Antiaging cream, Anti wrinkles cream	Seldom	Neutral	Neutral	Redness, Itchy, Pigmentation	I did nothing
26-30	1-2	4	عمان	None	Non-chronic medications		Graduate	Pharmacist	Working full time more than 7 hours/day	500-1000	Full term	2023	Yes	No		Ferrous, Vitamin D, Folic acid, Skin, hair and nails supplements	Yes	Eczema	Relatives or fiends	Self-experience, Social media, Friends and relatives	2022	Acne, Dark circle around eyes, Eczema, Hair loss	Acne, Hyperpigmentation, Eczema, Hair loss	Medium	Usually	Self-experience, Social media, Friends and relatives, Cosmetic expert	Basic care (cleanser and moisturizer), Night cream / serum, Eye cream, Antiaging cream, Topical collagen, Exfoliating agent, Laser hair removal, Anticellulite cream	Always	Neutral	Recommended	None	Consult dermatologist
26-30	1-2	Living alone	Amman	Shisha	Non-chronic medications		Graduate	Cosmetology	Part time less than 6 hours/day	No income	Full term	2012	Yes	No		Vitamin D, Skin, hair and nails supplements, Types of herbal drink	No		Clinics	Dermatologist	2022	Dark circle around eyes, Eczema, Hair loss, Body hair over growth, Cellulite	Acne, Wrinkle, Dark circle around eyes, Eczema, Hair loss, Body hair over growth, Cellulite	I have no idea	Seldom	Friends and relatives, Dermatologist	Basic care (cleanser and moisturizer), Night cream / serum, Eye cream, Scrub, Stretch marks remover	Usually	Dis-satisfied	Neutral	Pain	Consult cosmetologist
Less than 20	1-2	2	Amman	None	Non-chronic medications		High school	ادارة	Not working	No income	Full term	2024	No	No		Ferrous, Calcium, Vitamin D, Multivitamins	No		Relatives or fiends	Friends and relatives	2022	Hyperpigmentation, Eczema, Hair loss	Hyperpigmentation, Dark circle around eyes, Eczema	Medium	Seldom	Cosmetic expert	Basic care (cleanser and moisturizer), Sunblock when necessary, Night cream / serum, Eye cream	Often	Neutral	Neutral	Redness, Itchy, Pain	Self-experience
31-35	3-4	5-7	Amman	None	Chronic medications		Post graduate	Pharmacist	Part time less than 6 hours/day		Preterm	2015	No	No		Collagen, Types of herbal drink	No		Online shopping	Dermatologist, Cosmetic expert, Pharmacist	2020	Dark circle around eyes, Eczema	Dark circle around eyes, Eczema, Hair loss, Body hair over growth	Good	Seldom	Friends and relatives, Pharmacist	Basic care (cleanser and moisturizer), Night cream / serum, Eye cream, Topical collagen	Often	Dis-satisfied	Recommended	Pigmentation	Consult dermatologist
26-30	3-4	5-7	عمان	None	Non-chronic medications		High school	Medical allied science	Part time less than 6 hours/day	500-1000	Full term	2018	Yes	Yes	سكري	Ferrous, Calcium, Vitamin D	No		Clinics	Self-experience, Friends and relatives, Dermatologist	2020	Acne, Hyperpigmentation, Eczema, Hair loss	Acne, Hyperpigmentation, Dark circle around eyes, Hair loss	Very good	Seldom	Social media, Friends and relatives, Dermatologist	Basic care (cleanser and moisturizer), Sunblock when necessary, Eye cream, Scrub, Anti wrinkles cream, Topical collagen, Stretch marks remover, Botulinum Toxin	Usually	Very satisfied	Recommended	Redness	Consult dermatologist
26-30	3-4	4	عمان	None	Chronic medications	سكري	Post graduate	توجيهي	Self-employed	No income	Full term	2011	Yes	Yes	سكري وقولون وغده	Ferrous, Calcium, Vitamin D, Multivitamins	Yes	تصبغات و تجاعيد	Cosmetic store	Cosmetic expert	2011	Acne, Wrinkle, Hyperpigmentation, Dark circle around eyes, Eczema, Hair loss, Body hair over growth, Cellulite	Acne, Wrinkle, Hyperpigmentation, Dark circle around eyes, Eczema, Hair loss, Body hair over growth, Cellulite	Good	Often	Cosmetic expert	Basic care (cleanser and moisturizer), Sunblock when necessary, Night cream / serum, Eye cream, Scrub, Depigmentation creams / serum, Antiaging cream, Anti wrinkles cream, Topical collagen, Exfoliating agent	Often	Neutral	Neutral	Redness, Itchy, Pain	Consult cosmetologist
More than 40	>4	More than 7	Amman	Shisha	Non-chronic medications		Post graduate	Medical allied science	Not working		Preterm	2011	Yes	Yes	سكري	Vitamin D, Folic acid	No		Cosmetic store	Social media, Dermatologist, Pharmacist	2019	Acne, Wrinkle, Body hair over growth	Wrinkle, Dark circle around eyes, Hair loss, Body hair over growth	Medium	Usually	Self-experience, Social media, Friends and relatives	Basic care (cleanser and moisturizer), Sunblock when necessary	Often	Satisfied	Weekly recommended	Redness	I did nothing
20-25	3-4	3	اربد	Cigarette	Chronic medications	Lipitor	Post graduate	Pharmacist	Part time less than 6 hours/day	500-1000	Full term	2023	Yes	Yes	دهنيات	Multivitamins, Folic acid	No		Relatives or fiends	Friends and relatives	2020	Dark circle around eyes, Eczema	Wrinkle, Hyperpigmentation, Dark circle around eyes	Good	Rarely	Friends and relatives, Dermatologist	Night cream / serum, Eye cream, Scrub, Depigmentation creams / serum	Always	Dis-satisfied	Neutral	None	Self-experience
More than 40	>4	4	الكرك	None	Non-chronic medications		Graduate	Medical allied science	Part time less than 6 hours/day	500-1000	Preterm	2001	Yes	Yes	قولون، غده	Vitamin D, Folic acid, Collagen, Skin, hair and nails supplements	Yes	حسسيه	Pharmacy	Self-experience, Friends and relatives, Dermatologist, Cosmetic expert	2003	Acne, Wrinkle, Dark circle around eyes, Eczema, Body hair over growth	Acne, Hyperpigmentation, Eczema, Hair loss, Body hair over growth	Good	Often	Social media, Friends and relatives, Cosmetic expert	Basic care (cleanser and moisturizer), Sunblock when necessary, Night cream / serum, Scrub, Depigmentation creams / serum, Exfoliating agent, Laser hair removal, Anticellulite cream, Stretch marks remover	Usually	Neutral	Highly recommended	None	Consult dermatologist
36-40	3-4	5-7	Amman	None	Chronic medications		Graduate	Medical allied science	Part time less than 6 hours/day		Full term	2010	Yes	No		Calcium, Vitamin D, Folic acid, Collagen	No		Relatives or fiends	Social media, Cosmetic expert	2022	Wrinkle, Dark circle around eyes	Wrinkle, Dark circle around eyes, Hair loss, Body hair over growth	Low	Rarely	Social media	Basic care (cleanser and moisturizer), Depigmentation creams / serum, Antiaging cream, Topical collagen, Laser hair removal, Botulinum Toxin, Filler	Often	Dis-satisfied	Recommended	Redness, Itchy, Pigmentation	Self-experience
31-35	3-4	3	الزرقاء	None	Non-chronic medications		High school	Medical allied science	Part time less than 6 hours/day	500-1000	Full term	2004	Yes	No		Calcium, Multivitamins, Folic acid, Skin, hair and nails supplements, Types of herbal drink	Yes	اكزيما	Relatives or fiends	Self-experience, Friends and relatives	2001	Acne, Wrinkle, Eczema, Hair loss, Body hair over growth	Acne, Hyperpigmentation, Dark circle around eyes, Eczema, Hair loss	Good	Usually	Self-experience, Friends and relatives, Dermatologist	Basic care (cleanser and moisturizer), Night cream / serum, Eye cream, Scrub, Antiaging cream, Anti wrinkles cream, Exfoliating agent, Anticellulite cream, Botulinum Toxin	Usually	Satisfied	Highly recommended	Pain	Consult dermatologist
20-25	1-2	4	Amman	Cigarette	Chronic medications		Post graduate	Medical allied science	Working full time more than 7 hours/day		Preterm	2018	Yes	No		Ferrous, Calcium, Folic acid, Collagen, Types of herbal drink	Yes		Online shopping	Self-experience, Dermatologist	2019	Hair loss	Hyperpigmentation, Eczema, Body hair over growth	Good	Always	Self-experience, Social media, Cosmetic expert	Basic care (cleanser and moisturizer), Eye cream, Depigmentation creams / serum, Exfoliating agent, Laser hair removal, Filler	Usually	Neutral	Recommended	Itchy, Pigmentation	Self-experience
Less than 20	1-2	4	Amman	Shisha	Non-chronic medications		Post graduate	MD	Self-employed		Full term	2022	No	No		Vitamin D, Skin, hair and nails supplements, Types of herbal drink	No		Pharmacy	Dermatologist, Cosmetic expert	2022	Dark circle around eyes, Eczema, Body hair over growth	Hyperpigmentation, Eczema, Hair loss, Cellulite	I have no idea	Rarely	Social media	Basic care (cleanser and moisturizer), Sunblock when necessary, Night cream / serum, Eye cream, Scrub, Laser hair removal, Anticellulite cream, Stretch marks remover, Filler	Seldom	Dis-satisfied	Neutral	None	I did nothing
20-25	1-2	5-7	Amman	Cigarette	Non-chronic medications		Graduate	Pharmacist	Part time less than 6 hours/day		Preterm	2020	No	No		Folic acid, Skin, hair and nails supplements	No		Online shopping	Friends and relatives, Dermatologist, Pharmacist	2021	Hair loss, Body hair over growth	Hyperpigmentation, Dark circle around eyes, Hair loss, Body hair over growth	Medium	Rarely	Self-experience, Social media, Dermatologist, Pharmacist	Basic care (cleanser and moisturizer), Sunblock when necessary, Depigmentation creams / serum, Antiaging cream, Anti wrinkles cream, Exfoliating agent	Often	Neutral	Neutral	Itchy	Self-experience
26-30	3-4	5-7	Amman	Cigarette	Non-chronic medications		Post graduate	Pharmacist	Working full time more than 7 hours/day		Preterm	2020	Yes	Yes	Diabetes	Multivitamins, Folic acid, Skin, hair and nails supplements	No		Clinics	Dermatologist	2021	Dark circle around eyes, Eczema, Hair loss	Hyperpigmentation, Dark circle around eyes, Eczema, Body hair over growth	Very low	Rarely	Pharmacist	Basic care (cleanser and moisturizer)	Seldom	Satisfied	Weekly recommended	Itchy	Consult cosmetologist
36-40	3-4	3	السلط	None	Non-chronic medications		Post graduate	Pharmacist	Part time less than 6 hours/day	500-1000	Full term	2015	Yes	No		Ferrous, Vitamin D, Multivitamins, Collagen	Yes	جفاف	Relatives or fiends	Self-experience, Friends and relatives, Dermatologist	2014	Wrinkle, Dark circle around eyes, Eczema, Hair loss	Acne, Wrinkle, Hyperpigmentation, Eczema, Hair loss	Very good	Often	Self-experience, Social media, Dermatologist	Basic care (cleanser and moisturizer), Sunblock when necessary, Scrub, Antiaging cream, Topical collagen	Usually	Neutral	Recommended	Redness	Self-experience
36-40	3-4	4	عمان	Shisha	Non-chronic medications		Graduate	Medical allied science	Part time less than 6 hours/day	500-1000	Full term	2019	No	Yes	قولون عصبي	Ferrous, Vitamin D, Multivitamins	No		Pharmacy	Self-experience, Friends and relatives, Pharmacist	2019	Acne, Hyperpigmentation, Dark circle around eyes, Eczema	Wrinkle, Hyperpigmentation, Eczema, Hair loss	Good	Often	Self-experience, Social media, Dermatologist, Pharmacist	Basic care (cleanser and moisturizer), Sunblock when necessary, Night cream / serum, Depigmentation creams / serum, Anti wrinkles cream, Topical collagen, Stretch marks remover	Usually	Satisfied	Recommended	Itchy	Consult pharmacist
31-35	3-4	3	Amman	None	Chronic medications		Graduate	MD	Part time less than 6 hours/day		Preterm	2011	Yes	No		Calcium, Multivitamins, Collagen	No		Pharmacy	Self-experience, Social media	2019	Eczema, Body hair over growth	Dark circle around eyes, Eczema	Very good	Rarely	Social media	Exfoliating agent, Botulinum Toxin, Filler	Often	Satisfied	Recommended	Itchy	I did nothing
36-40	1-2	3	Amman	Cigarette	Chronic medications		Graduate	Pharmacist	Part time less than 6 hours/day		Full term	2020	Yes	No		Calcium	No		Online shopping	Social media, Friends and relatives, Dermatologist	2020	Eczema, Hair loss	Hyperpigmentation, Eczema, Hair loss, Cellulite	Very good	Usually	Social media, Dermatologist, Cosmetic expert	Sunblock when necessary, Eye cream, Scrub, Anti wrinkles cream, Anticellulite cream, Botulinum Toxin	Usually	Neutral	Recommended	Pain	I did nothing
26-30	3-4	3	عمان	Shisha	Non-chronic medications		Graduate	Pharmacist	Working full time more than 7 hours/day	500-1000	Full term	2020	Yes	Yes		Ferrous, Vitamin D, Multivitamins, Collagen	No		Clinics	Self-experience, Friends and relatives, Dermatologist, Cosmetic expert	2020	Acne, Hyperpigmentation, Eczema, Hair loss	Wrinkle, Dark circle around eyes, Hair loss, Body hair over growth, Cellulite	Good	Often	Self-experience, Friends and relatives, Dermatologist	Basic care (cleanser and moisturizer), Night cream / serum, Scrub, Antiaging cream, Topical collagen, Exfoliating agent, Anticellulite cream	Always	Very satisfied	Recommended	Redness, Itchy	Consult cosmetologist
31-35	1-2	3	عمان	None	Non-chronic medications		Graduate	زراعه	Part time less than 6 hours/day	500-1000	Full term	2012	Yes	No		Ferrous, Multivitamins, Collagen	Yes		Online shopping	Self-experience, Friends and relatives, Dermatologist	2020	Acne, Hyperpigmentation, Eczema, Body hair over growth	Wrinkle, Dark circle around eyes, Eczema, Hair loss	Medium	Always	Social media, Friends and relatives, Cosmetic expert	Basic care (cleanser and moisturizer), Sunblock when necessary, Eye cream, Depigmentation creams / serum, Antiaging cream, Topical collagen, Exfoliating agent	Always	Neutral	Weekly recommended	Redness, Pain	Consult pharmacist
More than 40	3-4	3	عمان	None	Non-chronic medications		Graduate	Medical allied science	Part time less than 6 hours/day	500-1000	Full term	2022	Yes	No		Multivitamins	Yes		Clinics	Dermatologist, Pharmacist	2021	Acne, Hyperpigmentation, Dark circle around eyes, Hair loss	Acne, Hyperpigmentation, Dark circle around eyes, Hair loss	Medium	Usually	Self-experience, Friends and relatives, Dermatologist, Pharmacist	Basic care (cleanser and moisturizer), Night cream / serum, Eye cream, Scrub, Depigmentation creams / serum, Topical collagen, Exfoliating agent, Stretch marks remover	Usually	Neutral	Neutral	Itchy	Consult cosmetologist
20-25	3-4	4	Amman	Shisha	Non-chronic medications		Graduate	Pharmacist	Part time less than 6 hours/day		Preterm	2013	Yes	No		Ferrous, Vitamin D, Collagen	No		Online shopping	Self-experience, Social media	2016	Dark circle around eyes, Eczema, Body hair over growth	Dark circle around eyes, Eczema, Hair loss, Body hair over growth	Low	Often	Social media, Cosmetic expert	Basic care (cleanser and moisturizer), Depigmentation creams / serum, Topical collagen	Often	Satisfied	Recommended	Itchy	Self-experience
36-40	>4	4	عمان	Shisha	Non-chronic medications		Graduate	Medical allied science	Part time less than 6 hours/day	500-1000	Full term	2012	Yes	No		Calcium, Vitamin D, Multivitamins	Yes	احمرار	Clinics	Self-experience, Friends and relatives, Dermatologist, Pharmacist	2020	Acne, Hyperpigmentation, Eczema, Hair loss, Body hair over growth	Wrinkle, Dark circle around eyes, Hair loss, Body hair over growth	Good	Usually	Social media, Friends and relatives, Dermatologist	Basic care (cleanser and moisturizer), Night cream / serum, Depigmentation creams / serum, Antiaging cream, Topical collagen, Exfoliating agent, Anticellulite cream, Botulinum Toxin	Always	Neutral	Recommended	Redness, Pain	Consult pharmacist
36-40	1-2	4	عمان	Shisha	Non-chronic medications		Post graduate	فيزياء	Part time less than 6 hours/day		Full term	2006	Yes	No		Ferrous, Vitamin D, Folic acid, Skin, hair and nails supplements	No		Pharmacy	Social media, Dermatologist, Pharmacist	2006	Acne, Hyperpigmentation, Eczema, Hair loss	Wrinkle, Dark circle around eyes, Hair loss, Body hair over growth	Good	Often	Social media, Friends and relatives, Cosmetic expert	Basic care (cleanser and moisturizer), Sunblock when necessary, Night cream / serum, Eye cream, Depigmentation creams / serum, Exfoliating agent	Usually	Satisfied	Neutral	Itchy	Consult cosmetologist
31-35	3-4	3	Amman	Shisha	Non-chronic medications		Graduate	Medical allied science	Part time less than 6 hours/day		Preterm	2009	Yes	No		Vitamin D, Collagen, Types of herbal drink	No		Relatives or fiends	Self-experience, Social media, Dermatologist, Pharmacist	2015	Hyperpigmentation, Dark circle around eyes, Hair loss	Wrinkle, Dark circle around eyes, Eczema, Body hair over growth, Cellulite	Medium	Seldom	Dermatologist	Scrub, Antiaging cream, Exfoliating agent, Stretch marks remover, Filler	Seldom	Satisfied	Weekly recommended	Itchy	Self-experience
26-30	1-2	3	عمان	Cigarette	Non-chronic medications		Graduate	Medical allied science	Part time less than 6 hours/day	500-1000	Full term	2021	Yes	Yes	قولون	Calcium, Vitamin D, Folic acid	No		Relatives or fiends	Self-experience, Friends and relatives, Dermatologist	2012	Wrinkle, Dark circle around eyes, Hair loss, Body hair over growth	Acne, Hyperpigmentation, Eczema, Hair loss, Body hair over growth	Medium	Usually	Self-experience, Friends and relatives, Dermatologist	Basic care (cleanser and moisturizer), Sunblock when necessary, Eye cream, Depigmentation creams / serum, Topical collagen, Exfoliating agent, Laser hair removal, Stretch marks remover	Usually	Very satisfied	Recommended	None	Consult pharmacist
26-30	3-4	4	عمان	Shisha	Non-chronic medications		Graduate	Pharmacist	Part time less than 6 hours/day	500-1000	Full term	2009	Yes	Yes	غده	Calcium, Vitamin D, Multivitamins, Collagen, Skin, hair and nails supplements	Yes	احمرار و اكزيما	Cosmetic store	Social media, Dermatologist, Cosmetic expert	2007	Acne, Hyperpigmentation, Dark circle around eyes, Body hair over growth	Wrinkle, Hyperpigmentation, Eczema, Hair loss	Good	Often	Self-experience, Friends and relatives, Dermatologist	Basic care (cleanser and moisturizer), Sunblock when necessary, Eye cream, Depigmentation creams / serum, Antiaging cream, Anti wrinkles cream, Exfoliating agent, Laser hair removal	Usually	Neutral	Recommended	Pain	Consult dermatologist
20-25	1-2	3	عمان	Shisha	Non-chronic medications		Graduate	Cosmetology	Part time less than 6 hours/day	500-1000	Full term	2016	Yes	Yes	غده	Calcium, Vitamin D, Folic acid, Collagen	No		Cosmetic store	Self-experience, Friends and relatives, Dermatologist, Cosmetic expert	3007	Acne, Hyperpigmentation, Eczema, Hair loss	Acne, Dark circle around eyes, Eczema	Medium	Always	Self-experience, Friends and relatives, Cosmetic expert	Basic care (cleanser and moisturizer), Sunblock when necessary, Night cream / serum, Scrub, Depigmentation creams / serum, Antiaging cream, Stretch marks remover	Always	Very satisfied	Highly recommended	None	I did nothing
20-25	1-2	3	عمان	Shisha	Non-chronic medications		Graduate	MD	Part time less than 6 hours/day	Less than 500	Full term	2017	Yes	No		Calcium, Vitamin D, Folic acid, Collagen	Yes	إكزيما	Clinics	Self-experience, Friends and relatives, Dermatologist, Cosmetic expert	2016	Acne, Wrinkle, Dark circle around eyes, Hair loss, Body hair over growth	Wrinkle, Dark circle around eyes, Eczema, Hair loss, Body hair over growth	Good	Usually	Self-experience, Friends and relatives, Dermatologist, Cosmetic expert	Basic care (cleanser and moisturizer), Sunblock when necessary, Eye cream, Scrub, Anti wrinkles cream, Exfoliating agent, Laser hair removal, Stretch marks remover	Usually	Very satisfied	Highly recommended	Redness	Consult cosmetologist
31-35	1-2	3	عمان	Shisha	Non-chronic medications		Graduate	Pharmacist	Part time less than 6 hours/day	More than 1000	Full term	2005	Yes	No		Ferrous, Calcium, Vitamin D, Multivitamins, Folic acid, Collagen, Skin, hair and nails supplements	Yes	إكزيما	Relatives or fiends	Self-experience, Friends and relatives, Dermatologist	2006	Acne, Hyperpigmentation, Dark circle around eyes, Hair loss	Wrinkle, Dark circle around eyes, Eczema, Body hair over growth	Medium	Usually	Self-experience, Friends and relatives, Dermatologist	Basic care (cleanser and moisturizer), Sunblock when necessary, Night cream / serum, Eye cream, Scrub, Depigmentation creams / serum, Antiaging cream, Anti wrinkles cream, Topical collagen, Exfoliating agent, Laser hair removal, Anticellulite cream, Stretch marks remover, Botulinum Toxin, Filler, Injections	Always	Satisfied	Recommended	None	Self-experience
26-30	1-2	3	عمان	Shisha	Non-chronic medications		Graduate	Pharmacist	Part time less than 6 hours/day	500-1000	Full term	2017	Yes	No		Ferrous, Vitamin D, Multivitamins, Folic acid	No		Cosmetic store	Self-experience, Friends and relatives, Cosmetic expert	2018	Wrinkle, Dark circle around eyes, Eczema, Hair loss	Hyperpigmentation, Eczema, Body hair over growth	Very low	Often	Self-experience, Friends and relatives, Dermatologist	Sunblock when necessary, Night cream / serum, Scrub, Depigmentation creams / serum, Anti wrinkles cream, Topical collagen, Anticellulite cream, Botulinum Toxin	Usually	Satisfied	Highly recommended	None	Consult pharmacist
26-30	0	4	Amman	Shisha	Non-chronic medications		Graduate	Pharmacist	Working full time more than 7 hours/day	500-1000	Full term	2019	No	No		Ferrous, Calcium, Vitamin D, Multivitamins, Folic acid	Yes	Urticaria	Pharmacy	Dermatologist	2015	Acne	Acne	Medium	Always	Dermatologist, Pharmacist	Basic care (cleanser and moisturizer)	Always	Very satisfied	Highly recommended	None	Consult dermatologist
31-35	3-4	5-7	Amman	Shisha	Non-chronic medications		Graduate	Pharmacist	Working full time more than 7 hours/day	500-1000	Full term	2021	No	No		Vitamin D, Collagen	No		Clinics	Dermatologist	—	Cellulite	Hyperpigmentation	Low	Often	Dermatologist	Basic care (cleanser and moisturizer), Sunblock when necessary, Night cream / serum	Usually	Satisfied	Weekly recommended	Pigmentation	Consult dermatologist
More than 40	3-4	5-7	Amman	None	Chronic medications	Hypertension drugs	Graduate	House wife	Not working	No income	Full term	2015	No	Yes	Hypertension	Types of herbal drink	No		Pharmacy	Self-experience	—	Wrinkle, Cellulite	Hair loss, Cellulite	Medium	Often	Self-experience	Sunblock when necessary, Night cream / serum, Anti wrinkles cream	Often	Neutral	Neutral	None	I did nothing
More than 40	3-4	5-7	Amman	Cigarette	Non-chronic medications		High school	None	Not working	No income	Full term	2006	No	No		Skin, hair and nails supplements	No		Cosmetic store	Cosmetic expert	—	Wrinkle, Cellulite	Wrinkle, Hyperpigmentation, Hair loss	Low	Seldom	Cosmetic expert	Depigmentation creams / serum, Antiaging cream, Anti wrinkles cream	Often	Neutral	Neutral	None	I did nothing
31-35	3-4	4	الكرك	Shisha	Chronic medications	ضغط	Graduate	علوم سياسية	Not working	No income	Full term	2022	No	No		Ferrous, Calcium, Multivitamins	No		Relatives or fiends	Friends and relatives	2018	Wrinkle, Hyperpigmentation, Dark circle around eyes	Hyperpigmentation, Dark circle around eyes	Medium	Often	Social media	Scrub	Usually	Neutral	Neutral	Pain, Pigmentation	Self-experience
26-30	1-2	3	Amman	None	Chronic medications	ضغط	Post graduate	محاميغ	Part time less than 6 hours/day	500-1000	Full term	2017	Yes	Yes	ضغط	Ferrous, Vitamin D, Multivitamins	Yes	تصبغات	Relatives or fiends	Friends and relatives	2022	Hyperpigmentation, Dark circle around eyes, Eczema, Hair loss, Body hair over growth, Cellulite	Dark circle around eyes, Eczema, Body hair over growth, Cellulite	Medium	Often	Social media	Basic care (cleanser and moisturizer), Sunblock when necessary, Night cream / serum, Eye cream	Seldom	Dis-satisfied	Weekly recommended	Pigmentation	Self-experience
36-40	1-2	4	Amman	Shisha	Non-chronic medications		Graduate	Employee	Working full time more than 7 hours/day	500-1000	Full term	2016	No	No		Vitamin D	Yes	Melasma	Cosmetic store	Dermatologist	2018	Hyperpigmentation	Hyperpigmentation	Medium	Usually	Dermatologist, Cosmetic expert	Depigmentation creams / serum, Botulinum Toxin, Filler	Often	Satisfied	Recommended	None	Consult dermatologist
31-35	1-2	4	Amman	Cigarette	Non-chronic medications		Graduate	Employee	Working full time more than 7 hours/day		Full term	2020	No	No		Types of herbal drink	Yes	Acne	Clinics	Dermatologist	2019	Cellulite	Acne, Cellulite	Low	Often	Dermatologist	Basic care (cleanser and moisturizer), Sunblock when necessary, Botulinum Toxin, Filler	Often	Satisfied	Recommended	None	Consult dermatologist
20-25	1-2	2	اربد	None	Non-chronic medications		Graduate	ادارة	Self-employed	More than 1000	Full term	2023	No	No		Ferrous, Calcium, Vitamin D, Collagen	Yes	حساسية	Relatives or fiends	Friends and relatives	2022	Acne, Hair loss	Dark circle around eyes	Medium	Usually	Dermatologist	Eye cream, Depigmentation creams / serum, Anti wrinkles cream	Usually	Satisfied	Recommended	Redness, Itchy	Consult cosmetologist
31-35	1-2	3	العقبة	Shisha	Non-chronic medications		High school	اقتصاد	Not working	Less than 500	Preterm	2022	Yes	Yes	سكري	Ferrous, Calcium, Vitamin D, Folic acid	Yes	تجاعيد	Online shopping	Friends and relatives	2022	Acne, Wrinkle, Hyperpigmentation, Dark circle around eyes, Eczema	Acne, Wrinkle, Hyperpigmentation, Dark circle around eyes, Eczema	Very good	Rarely	Pharmacist	Night cream / serum, Scrub, Antiaging cream, Topical collagen, Laser hair removal	Usually	Satisfied	Neutral	Itchy, Pain, Pigmentation	Consult cosmetologist
26-30	1-2	3	Amman	None	Non-chronic medications		Graduate	Employee	Working full time more than 7 hours/day	Less than 500	Full term	2021	No	No		Skin, hair and nails supplements	Yes	Hyperpigmentation	Clinics	Dermatologist, Pharmacist	2019	Hyperpigmentation	Hyperpigmentation	Medium	Usually	Dermatologist, Pharmacist	Basic care (cleanser and moisturizer), Depigmentation creams / serum, Filler	Usually	Satisfied	Recommended	None	I did nothing
36-40	3-4	5-7	Amman	Shisha	Non-chronic medications		Graduate	None	Not working	No income	Full term	2018	No	No		Vitamin D, Skin, hair and nails supplements	No		Online shopping	Social media, Friends and relatives	None	Dark circle around eyes	Dark circle around eyes, Body hair over growth	Low	Often	Social media, Cosmetic expert	Night cream / serum, Eye cream	Often	Neutral	Neutral	None	I did nothing
31-35	1-2	3	Amman	Cigarette	Non-chronic medications		High school	House wife	Not working	No income	Full term	2019	No	No		Skin, hair and nails supplements	No		Relatives or fiends	Dermatologist	None	Cellulite	Hair loss, Cellulite	Low	Often	Social media, Friends and relatives	Basic care (cleanser and moisturizer), Sunblock when necessary, Laser hair removal	Often	Dis-satisfied	Neutral	None	I did nothing
36-40	3-4	3	Amman	Cigarette	Non-chronic medications		Graduate	Pharmacist	Working full time more than 7 hours/day	500-1000	Full term	2004	Yes	No		Ferrous, Calcium	Yes		Pharmacy	Self-experience, Social media, Friends and relatives, Dermatologist, Cosmetic expert, Pharmacist	2018	Acne, Wrinkle, Hyperpigmentation, Dark circle around eyes	Acne, Wrinkle, Hyperpigmentation, Dark circle around eyes, Eczema	Medium	Always	Self-experience, Social media, Friends and relatives	Basic care (cleanser and moisturizer), Sunblock when necessary, Night cream / serum	Always	Very satisfied	Highly recommended	Redness	Consult dermatologist
20-25	1-2	3	Amman	Shisha	Non-chronic medications		Graduate	Medical allied science	Working full time more than 7 hours/day	Less than 500	Full term	2022	No	No		Types of herbal drink	Yes	Acne	Pharmacy	Social media, Pharmacist	2019	Acne	Acne, Hair loss	Good	Always	Dermatologist, Cosmetic expert, Pharmacist	Basic care (cleanser and moisturizer), Sunblock when necessary, Scrub, Laser hair removal	Usually	Very satisfied	Recommended	None	Consult dermatologist
26-30	1-2	3	Amman	Shisha	Non-chronic medications		Graduate	Employee	Working full time more than 7 hours/day	Less than 500	Full term	2020	No	No		Skin, hair and nails supplements, Types of herbal drink	No		Pharmacy	Self-experience, Social media, Friends and relatives	—	Cellulite	Cellulite	Medium	Often	Dermatologist	Basic care (cleanser and moisturizer), Sunblock when necessary, Night cream / serum, Eye cream	Usually	Satisfied	Recommended	None	Self-experience
31-35	3-4	5-7	Amman	Shisha	Non-chronic medications		High school	None	Working full time more than 7 hours/day	500-1000	Full term	2019	No	No		Vitamin D	No		Pharmacy	Friends and relatives	None	Dark circle around eyes, Eczema	Acne, Hyperpigmentation, Eczema	Low	Seldom	Friends and relatives, Dermatologist, Cosmetic expert	Basic care (cleanser and moisturizer), Sunblock when necessary, Night cream / serum	Usually	Neutral	Neutral	None	I did nothing
More than 40	>4	More than 7	Amman	None	Chronic medications	Thyroxine	High school	House wife	Not working	No income	Full term	2006	No	Yes	Hyperthyroidism	Skin, hair and nails supplements, Types of herbal drink	No		Pharmacy	Dermatologist	Nothing	Wrinkle, Dark circle around eyes	Wrinkle, Dark circle around eyes, Cellulite	Very low	Seldom	Pharmacist	Antiaging cream, Anti wrinkles cream, Botulinum Toxin	Seldom	Neutral	Recommended	Redness	Consult dermatologist
26-30	1-2	3	عمان	Shisha	Non-chronic medications		Graduate	Pharmacist	Part time less than 6 hours/day	500-1000	Full term	2020	Yes	No		Ferrous, Vitamin D, Multivitamins, Collagen	No		Cosmetic store	Self-experience, Friends and relatives, Dermatologist	2019	Acne, Wrinkle, Dark circle around eyes, Eczema, Hair loss, Body hair over growth	Acne, Wrinkle, Hyperpigmentation, Eczema, Hair loss	Good	Often	Self-experience, Friends and relatives, Cosmetic expert, Pharmacist	Sunblock when necessary, Eye cream, Depigmentation creams / serum, Antiaging cream, Anti wrinkles cream, Exfoliating agent, Laser hair removal, Anticellulite cream	Often	Satisfied	Neutral	Pain	Consult cosmetologist
36-40	>4	5-7	عمان	Shisha	Non-chronic medications		Post graduate	Cosmetology	Part time less than 6 hours/day	Less than 500	Full term	2007	Yes	No		Ferrous, Vitamin D, Multivitamins, Folic acid, Collagen	Yes	حساسيه	Cosmetic store	Self-experience, Friends and relatives, Dermatologist	2006	Acne, Wrinkle, Eczema, Body hair over growth	Acne, Hyperpigmentation, Dark circle around eyes, Hair loss	Very good	Seldom	Social media, Friends and relatives, Dermatologist	Sunblock when necessary, Eye cream, Depigmentation creams / serum, Anti wrinkles cream, Topical collagen, Anticellulite cream	Often	Satisfied	Neutral	Itchy, Pain	Consult cosmetologist
20-25	1-2	3	Amman	Shisha	Non-chronic medications		Graduate	Pharmacist	Working full time more than 7 hours/day	Less than 500	Full term	2024	Yes	No		Collagen	Yes	Acne	Pharmacy	Dermatologist, Pharmacist	2019	Acne	Acne, Body hair over growth	Very good	Always	Dermatologist, Pharmacist	Basic care (cleanser and moisturizer), Sunblock when necessary, Laser hair removal, Filler	Always	Very satisfied	Highly recommended	None	Consult pharmacist
31-35	3-4	5-7	عمان	Cigarette	Non-chronic medications		Post graduate	Medical allied science	Part time less than 6 hours/day	500-1000	Full term	2006	Yes	Yes		Ferrous, Calcium, Vitamin D, Multivitamins, Folic acid, Collagen	No		Online shopping	Self-experience, Friends and relatives, Dermatologist, Pharmacist	2006	Acne, Wrinkle, Dark circle around eyes, Hair loss, Body hair over growth	Acne, Hyperpigmentation, Dark circle around eyes, Eczema, Body hair over growth	Very good	Usually	Self-experience, Friends and relatives, Dermatologist, Cosmetic expert	Basic care (cleanser and moisturizer), Night cream / serum, Eye cream, Scrub, Depigmentation creams / serum, Anti wrinkles cream, Exfoliating agent, Anticellulite cream, Botulinum Toxin	Usually	Satisfied	Recommended	None	Consult pharmacist
26-30	1-2	3	Amman	Shisha	Chronic medications		Graduate	MD	Working full time more than 7 hours/day	Less than 500	Preterm	2008	Yes	No		Calcium, Folic acid, Skin, hair and nails supplements	No		Online shopping	Friends and relatives	2011	Dark circle around eyes, Hair loss, Cellulite	Wrinkle, Dark circle around eyes	Low	Often	Friends and relatives	Basic care (cleanser and moisturizer), Night cream / serum, Anti wrinkles cream, Exfoliating agent	Often	Neutral	Recommended	Pain	I did nothing
36-40	3-4	5-7	عمان	Shisha	Non-chronic medications		Graduate	Pharmacist	Part time less than 6 hours/day	500-1000	Full term	2001	Yes	No		Ferrous, Vitamin D, Multivitamins, Collagen	Yes	اكزيما	Pharmacy	Self-experience, Friends and relatives, Dermatologist, Pharmacist	2003	Wrinkle, Hyperpigmentation, Dark circle around eyes, Eczema	Wrinkle, Dark circle around eyes, Eczema, Hair loss	Very good	Seldom	Self-experience, Friends and relatives, Dermatologist	Basic care (cleanser and moisturizer), Sunblock when necessary, Night cream / serum, Eye cream, Depigmentation creams / serum, Antiaging cream, Topical collagen, Laser hair removal, Stretch marks remover, Filler	Usually	Very satisfied	Recommended	Pain	Self-experience
20-25	3-4	3	عمان	Shisha	Non-chronic medications		Post graduate	Cosmetology	Part time less than 6 hours/day		Full term	2007	Yes	No		Ferrous, Vitamin D, Folic acid, Skin, hair and nails supplements	No		Pharmacy	Self-experience, Dermatologist, Cosmetic expert, Pharmacist	2004	Acne, Wrinkle, Hyperpigmentation, Eczema, Hair loss, Body hair over growth	Acne, Dark circle around eyes, Eczema, Hair loss	Medium	Often	Self-experience, Dermatologist	Sunblock when necessary, Eye cream, Depigmentation creams / serum, Exfoliating agent	Usually	Neutral	Highly recommended	Pain	Consult cosmetologist
31-35	1-2	3	عمان	Shisha	Non-chronic medications		High school	Medical allied science	Part time less than 6 hours/day		Full term	2020	No	No		Ferrous, Vitamin D, Multivitamins, Folic acid	Yes	اكزيما	Relatives or fiends	Self-experience, Friends and relatives, Dermatologist, Cosmetic expert	2020	Wrinkle	Wrinkle, Eczema, Body hair over growth, Cellulite	Medium	Often	Social media, Dermatologist	Sunblock when necessary, Night cream / serum, Scrub, Depigmentation creams / serum, Anti wrinkles cream, Exfoliating agent, Laser hair removal	Often	Neutral	Neutral	Redness, Pain, Pigmentation	Self-experience
31-35	3-4	4	عمان	Cigarette	Non-chronic medications		Graduate	Medical allied science	Self-employed		Full term	2016	No	No		Ferrous, Multivitamins, Folic acid, Skin, hair and nails supplements	No		Relatives or fiends	Social media, Friends and relatives, Dermatologist	2007	Hyperpigmentation	Wrinkle, Hyperpigmentation, Eczema, Body hair over growth	Good	Usually	Social media, Dermatologist	Basic care (cleanser and moisturizer), Depigmentation creams / serum, Antiaging cream, Topical collagen, Laser hair removal	Often	Dis-satisfied	Weekly recommended	Redness, Pigmentation	Consult cosmetologist
36-40	3-4	4	عمان	Shisha	Non-chronic medications		Graduate	Medical allied science	Part time less than 6 hours/day		Full term	2021	Yes	No		Ferrous, Multivitamins, Folic acid	No		Relatives or fiends	Self-experience, Friends and relatives	2010	Hyperpigmentation, Dark circle around eyes, Body hair over growth	Acne, Dark circle around eyes, Eczema, Hair loss	Good	Usually	Friends and relatives	Basic care (cleanser and moisturizer), Sunblock when necessary, Night cream / serum, Scrub, Anti wrinkles cream, Topical collagen, Laser hair removal	Often	Neutral	Neutral	Redness	Consult dermatologist
36-40	3-4	4	عمان	Shisha	Non-chronic medications		Post graduate	Medical allied science	Part time less than 6 hours/day	500-1000	Preterm	2007	Yes	No		Ferrous, Vitamin D, Folic acid, Collagen	Yes		Relatives or fiends	Self-experience, Friends and relatives, Dermatologist	2020	Wrinkle, Dark circle around eyes, Hair loss	Acne, Dark circle around eyes, Eczema	Medium	Usually	Self-experience, Friends and relatives, Cosmetic expert	Basic care (cleanser and moisturizer), Sunblock when necessary, Night cream / serum, Scrub, Antiaging cream, Anti wrinkles cream	Usually	Dis-satisfied	Neutral	None	Consult cosmetologist
36-40	3-4	4	عمان	Shisha	Non-chronic medications		Graduate	Medical allied science	Part time less than 6 hours/day		Full term	2020	No	No		Ferrous, Calcium, Folic acid, Skin, hair and nails supplements	Yes		Online shopping	Self-experience, Friends and relatives, Cosmetic expert	2020	Hyperpigmentation, Dark circle around eyes, Eczema, Hair loss	Wrinkle, Dark circle around eyes, Eczema, Body hair over growth	Good	Often	Self-experience, Friends and relatives, Dermatologist, Cosmetic expert	Basic care (cleanser and moisturizer), Sunblock when necessary, Eye cream, Depigmentation creams / serum, Anti wrinkles cream, Topical collagen	Seldom	Neutral	Neutral	Itchy, Pain	Consult pharmacist
20-25	3-4	3	Amman	Cigarette	Chronic medications		Graduate	Medical allied science	Part time less than 6 hours/day	500-1000	Full term	2010	Yes	No		Folic acid	No		Relatives or fiends	Social media, Dermatologist, Cosmetic expert	2014	Hyperpigmentation, Eczema, Hair loss	Dark circle around eyes, Hair loss	Good	Often	Friends and relatives	Basic care (cleanser and moisturizer), Night cream / serum, Scrub	Seldom	Satisfied	Highly recommended	Pain	Consult cosmetologist
26-30	1-2	4	عمان	Shisha	Non-chronic medications		Graduate	Cosmetology	Part time less than 6 hours/day		Full term	2015	No	No		Calcium, Vitamin D, Multivitamins, Folic acid	No		Cosmetic store	Self-experience, Friends and relatives, Cosmetic expert	2016	Acne, Hyperpigmentation, Eczema, Hair loss	Acne, Wrinkle, Dark circle around eyes, Eczema	Medium	Often	Self-experience, Dermatologist, Cosmetic expert	Basic care (cleanser and moisturizer), Sunblock when necessary, Night cream / serum, Depigmentation creams / serum, Anti wrinkles cream, Exfoliating agent, Botulinum Toxin, Filler	Often	Neutral	Neutral	Redness	Consult dermatologist
36-40	3-4	5-7	Amman	None	Chronic medications		Graduate	Cosmetology	Part time less than 6 hours/day		Preterm	2020	Yes	Yes		Calcium, Folic acid	No		Relatives or fiends	Dermatologist, Pharmacist	2017	Hyperpigmentation, Hair loss, Body hair over growth	Wrinkle, Eczema, Body hair over growth	Medium	Seldom	Dermatologist	Basic care (cleanser and moisturizer), Eye cream, Anti wrinkles cream	Often	Dis-satisfied	Recommended	Pain, Pigmentation	Consult pharmacist
More than 40	>4	More than 7	Amman	Cigarette	Chronic medications		Graduate	Cosmetology	Working full time more than 7 hours/day		Full term	2008	Yes	Yes		Vitamin D, Folic acid, Skin, hair and nails supplements	Yes		Relatives or fiends	Friends and relatives, Pharmacist	2013	Hyperpigmentation, Eczema	Wrinkle, Dark circle around eyes, Body hair over growth	Good	Often	Friends and relatives	Basic care (cleanser and moisturizer), Night cream / serum, Antiaging cream	Rarely	Satisfied	Neutral	Redness, Pain	I did nothing
36-40	3-4	5-7	عمان	Cigarette	Non-chronic medications		Graduate	Medical allied science	Part time less than 6 hours/day	500-1000	Full term	2013	No	No		Ferrous, Vitamin D, Multivitamins, Collagen, Skin, hair and nails supplements	No		Relatives or fiends	Self-experience, Social media, Friends and relatives, Cosmetic expert	2014	Acne, Wrinkle, Dark circle around eyes, Hair loss, Body hair over growth	Acne, Wrinkle, Dark circle around eyes, Eczema, Body hair over growth	Good	Seldom	Social media, Friends and relatives, Cosmetic expert	Basic care (cleanser and moisturizer), Sunblock when necessary, Night cream / serum, Scrub, Depigmentation creams / serum, Antiaging cream, Topical collagen, Exfoliating agent, Filler	Often	Neutral	Neutral	Itchy	Consult cosmetologist
36-40	3-4	3	Amman	Cigarette	Chronic medications		Post graduate	Medical allied science	Part time less than 6 hours/day		Preterm	2007	Yes	No		Calcium, Multivitamins, Skin, hair and nails supplements	No		Online shopping	Friends and relatives, Cosmetic expert, Pharmacist	2011	Wrinkle, Eczema, Body hair over growth	Acne, Eczema, Body hair over growth, Cellulite	I have no idea	Often	Friends and relatives, Dermatologist, Pharmacist	Basic care (cleanser and moisturizer), Scrub, Depigmentation creams / serum, Topical collagen	Usually	Dis-satisfied	Recommended	Pain	Self-experience
20-25	3-4	3	عمان	Shisha	Non-chronic medications		Post graduate	Medical allied science	Part time less than 6 hours/day	Less than 500	Preterm	2006	No	No		Calcium, Multivitamins, Folic acid, Skin, hair and nails supplements	Yes		Relatives or fiends	Social media, Friends and relatives, Cosmetic expert	2021	Acne, Hyperpigmentation, Eczema, Body hair over growth	Wrinkle, Hyperpigmentation, Hair loss, Body hair over growth	Low	Often	Self-experience, Social media, Friends and relatives, Cosmetic expert	Basic care (cleanser and moisturizer), Sunblock when necessary, Night cream / serum, Scrub, Anti wrinkles cream, Laser hair removal, Stretch marks remover, Botulinum Toxin	Always	Very satisfied	Recommended	Pain	Consult cosmetologist
More than 40	>4	2	عمان	None	Non-chronic medications		High school	Medical allied science	Part time less than 6 hours/day		Full term	2012	Yes	No		Ferrous, Calcium, Vitamin D, Collagen	Yes		Relatives or fiends	Self-experience, Friends and relatives	2020	Wrinkle, Dark circle around eyes, Eczema, Body hair over growth	Acne, Hyperpigmentation, Eczema, Body hair over growth	Good	Usually	Social media, Dermatologist, Cosmetic expert	Sunblock when necessary, Eye cream, Scrub, Antiaging cream, Topical collagen	Usually	Satisfied	Highly recommended	Pain	Self-experience
31-35	1-2	5-7	Amman	Shisha	Non-chronic medications		Post graduate	Medical allied science	Part time less than 6 hours/day		Preterm	2015	No	Yes		Vitamin D, Multivitamins, Skin, hair and nails supplements	Yes		Relatives or fiends	Friends and relatives, Dermatologist	2010	Hyperpigmentation, Eczema, Body hair over growth	Hyperpigmentation, Hair loss, Cellulite	Medium	Often	Dermatologist, Pharmacist	Sunblock when necessary, Scrub, Stretch marks remover	Usually	Neutral	Recommended	Itchy	Consult cosmetologist
26-30	1-2	4	عمان	None	Non-chronic medications		Graduate	Medical allied science	Part time less than 6 hours/day		Full term	2016	Yes	Yes	قولون	Ferrous, Calcium, Vitamin D, Folic acid	Yes	اكزيما	Cosmetic store	Self-experience, Friends and relatives, Cosmetic expert, Pharmacist	2014	Acne, Hyperpigmentation, Dark circle around eyes, Eczema, Body hair over growth	Acne, Hyperpigmentation, Eczema, Hair loss, Body hair over growth	Medium	Seldom	Self-experience, Friends and relatives, Dermatologist, Cosmetic expert	Basic care (cleanser and moisturizer), Sunblock when necessary, Night cream / serum, Eye cream, Depigmentation creams / serum, Antiaging cream, Topical collagen, Laser hair removal, Anticellulite cream	Often	Neutral	Recommended	Redness, Itchy, Pain	Consult cosmetologist
Less than 20	1-2	Living alone	Amman	Cigarette	Non-chronic medications		High school	Medical allied science	Part time less than 6 hours/day		Preterm	2023	Yes	No		Vitamin D, Multivitamins, Types of herbal drink	No		Relatives or fiends	Social media, Cosmetic expert, Pharmacist	2023	Wrinkle, Hair loss, Body hair over growth	Hyperpigmentation, Eczema, Body hair over growth	Medium	Seldom	Self-experience, Dermatologist	Basic care (cleanser and moisturizer), Scrub, Depigmentation creams / serum, Topical collagen, Anticellulite cream, Botulinum Toxin	Usually	Neutral	Weekly recommended	Pigmentation	Consult pharmacist
26-30	1-2	4	Amman	Cigarette	Non-chronic medications		Graduate	Accountant	Working full time more than 7 hours/day	500-1000	Full term	2019	No	No		Ferrous, Collagen, Skin, hair and nails supplements	Yes		Pharmacy	Social media, Pharmacist	—	Cellulite	Hyperpigmentation, Body hair over growth, Cellulite	Low	Usually	Cosmetic expert, Pharmacist	Sunblock when necessary, Night cream / serum, Eye cream, Laser hair removal	Often	Satisfied	Recommended	None	Consult dermatologist
36-40	3-4	5-7	Amman	Shisha	Non-chronic medications		High school	Nothing	Not working	No income	Full term	2014	No	No		Collagen	Yes	Eczema	Clinics	Dermatologist	2010	Eczema	Eczema, Cellulite	Low	Seldom	Dermatologist	Night cream / serum, Botulinum Toxin, Filler	Seldom	Neutral	Recommended	Redness, None	Consult dermatologist
26-30	3-4	4	Amman	Shisha	Non-chronic medications		Graduate	Pharmacist	Working full time more than 7 hours/day		Full term	2011	Yes	Yes		Calcium, Multivitamins, Folic acid, Collagen, Types of herbal drink	Yes		Clinics	Self-experience, Friends and relatives, Cosmetic expert	2016	Hyperpigmentation, Eczema, Cellulite	Hyperpigmentation, Eczema, Body hair over growth, Cellulite	Very low	Usually	Friends and relatives, Cosmetic expert	Basic care (cleanser and moisturizer), Eye cream, Depigmentation creams / serum, Anti wrinkles cream, Exfoliating agent, Laser hair removal, Botulinum Toxin, Injections	Usually	Satisfied	Recommended	Pain	Self-experience
31-35	3-4	4	عمان	Shisha	Non-chronic medications		Graduate	Medical allied science	Part time less than 6 hours/day		Preterm	2020	Yes	No		Ferrous, Vitamin D, Multivitamins, Folic acid, Collagen	Yes		Pharmacy	Self-experience, Friends and relatives, Dermatologist	2020	Acne, Wrinkle, Hyperpigmentation, Dark circle around eyes, Eczema, Hair loss	Acne, Hyperpigmentation, Dark circle around eyes, Eczema, Body hair over growth	Medium	Usually	Self-experience, Friends and relatives, Dermatologist, Cosmetic expert	Basic care (cleanser and moisturizer), Night cream / serum, Eye cream, Scrub, Depigmentation creams / serum, Antiaging cream, Topical collagen	Usually	Satisfied	Recommended	Redness, Pain, Pigmentation	Consult cosmetologist
31-35	3-4	5-7	عمان	Shisha	Non-chronic medications		Graduate	Medical allied science	Part time less than 6 hours/day	500-1000	Full term	2020	Yes	Yes		Calcium, Vitamin D, Multivitamins, Folic acid, Collagen	Yes		Pharmacy	Self-experience, Friends and relatives	2020	Acne, Wrinkle, Dark circle around eyes, Eczema, Hair loss	Wrinkle, Hyperpigmentation, Dark circle around eyes, Body hair over growth	Medium	Seldom	Self-experience, Friends and relatives, Dermatologist	Basic care (cleanser and moisturizer), Sunblock when necessary, Night cream / serum, Scrub, Depigmentation creams / serum, Exfoliating agent, Anticellulite cream, Stretch marks remover, Botulinum Toxin	Usually	Neutral	Recommended	Itchy	Consult cosmetologist
31-35	3-4	4	عمان	Shisha	Non-chronic medications		Graduate	Medical allied science	Part time less than 6 hours/day		Full term	2020	No	No		Ferrous, Vitamin D, Multivitamins, Collagen	No		Cosmetic store	Social media, Dermatologist	2020	Acne, Hyperpigmentation, Dark circle around eyes, Hair loss	Acne, Wrinkle, Dark circle around eyes, Hair loss, Body hair over growth	Low	Seldom	Social media, Dermatologist	Basic care (cleanser and moisturizer), Sunblock when necessary, Eye cream, Antiaging cream, Anti wrinkles cream, Exfoliating agent, Anticellulite cream, Botulinum Toxin	Usually	Neutral	Recommended	Pain	Consult cosmetologist
20-25	1-2	3	عمان	Shisha	Non-chronic medications		Graduate	Cosmetology	Part time less than 6 hours/day	500-1000	Full term	2020	Yes	No		Ferrous, Vitamin D, Multivitamins, Collagen	Yes	اكزيما	Cosmetic store	Social media, Friends and relatives, Cosmetic expert	2020	Acne, Hyperpigmentation, Dark circle around eyes, Eczema	Acne, Hyperpigmentation, Dark circle around eyes, Eczema, Hair loss	Medium	Often	Self-experience, Dermatologist	Basic care (cleanser and moisturizer), Sunblock when necessary, Night cream / serum, Depigmentation creams / serum, Antiaging cream, Topical collagen, Laser hair removal, Stretch marks remover, Botulinum Toxin	Often	Satisfied	Neutral	Pain	Consult cosmetologist
More than 40	1-2	3	عمان	None	Non-chronic medications		Graduate	Medical allied science	Not working		Full term	2001	Yes	Yes	سكري	Ferrous, Calcium, Multivitamins, Folic acid	Yes	اكزيما	Relatives or fiends	Self-experience, Social media, Dermatologist	2002	Wrinkle, Dark circle around eyes, Eczema, Body hair over growth	Acne, Hyperpigmentation, Body hair over growth	Medium	Often	Social media, Friends and relatives, Cosmetic expert	Basic care (cleanser and moisturizer), Sunblock when necessary, Eye cream, Scrub, Depigmentation creams / serum, Topical collagen, Exfoliating agent, Laser hair removal	Usually	Neutral	Neutral	Itchy	Consult cosmetologist
36-40	1-2	4	عمان	Shisha	Non-chronic medications		Post graduate	MD	Part time less than 6 hours/day		Full term	2003	Yes	No		Ferrous, Calcium, Vitamin D, Multivitamins	Yes	احمرار وحساسية في منطقة الصدر	Relatives or fiends	Self-experience, Friends and relatives, Dermatologist	2003	Hyperpigmentation, Eczema, Hair loss, Body hair over growth	Acne, Hyperpigmentation, Dark circle around eyes, Hair loss	Good	Often	Social media	Night cream / serum, Eye cream, Depigmentation creams / serum, Antiaging cream, Topical collagen	Usually	Neutral	Recommended	Itchy	Consult cosmetologist
26-30	1-2	2	عمان	Shisha	Non-chronic medications		Graduate	Medical allied science	Part time less than 6 hours/day		Full term	2020	Yes	No		Ferrous, Vitamin D, Multivitamins, Collagen, Skin, hair and nails supplements	No		Relatives or fiends	Self-experience, Friends and relatives, Dermatologist	2020	Acne, Wrinkle, Hyperpigmentation, Hair loss	Acne, Hyperpigmentation, Dark circle around eyes, Eczema, Hair loss, Body hair over growth	Good	Often	Self-experience, Social media	Basic care (cleanser and moisturizer), Sunblock when necessary, Night cream / serum, Eye cream, Antiaging cream, Laser hair removal, Botulinum Toxin, Filler	Usually	Neutral	Weekly recommended	Pain	Consult cosmetologist
